# Supplementary material for: Functional genomics analyses of RNA-binding proteins reveal the splicing regulator SNRPB as an oncogenic candidate in glioblastoma
Source: Genome Biol. 2016 Jun 10;17:125. doi: 10.1186/s13059-016-0990-4 (PMC4901439; doi:10.1186/s13059-016-0990-4)
Supplement: Additional file 1: — Contains supplementary Tables S1–S10. Table S1. GBM RNA-Seq samples from TCGA and Normal samples from SRA and TCGA. Table S2. Differentially expressed RBPs in GBM data from TCGA. Table S3. Differentially expressed RBPs in GSCs data. Table S4. RBPs expression in GBM samples from TCGA vs. normal brain samples from GTEx. Table S5. Wilcoxon rank-sum test results: GBM vs. lower grade gliomas. Table S6. Knockdown efficiency measured by qRT-PCR. Table S7. Differentially expressed genes upon SNRPB knockdown. Table S8. Functional annotation of differentially expressed genes upon SNRPB knockdown. Table S9. Summary of differentially regulated splicing events upon SNRPB knockdown. Table S10. Functional annotation of differentially spliced genes upon SNRPB knockdown. (XLS 822 kb) [file 13059_2016_990_MOESM1_ESM.xls]

## Sheet: TableS1.RNA-Seq_Samples
TCGA_GBM_Samples
G17188.TCGA-02-0047-01A-01R-1849-01
G17189.TCGA-06-0132-01A-02R-1849-01
G17190.TCGA-06-0174-01A-01R-1849-01
G17191.TCGA-06-0211-01A-01R-1849-01
G17192.TCGA-06-0645-01A-01R-1849-01
G17193.TCGA-06-0743-01A-01R-1849-01
G17194.TCGA-02-0055-01A-01R-1849-01
G17195.TCGA-06-0138-01A-02R-1849-01
G17196.TCGA-06-0178-01A-01R-1849-01
G17197.TCGA-06-0211-01B-01R-1849-01
G17198.TCGA-06-0646-01A-01R-1849-01
G17199.TCGA-06-0744-01A-01R-1849-01
G17200.TCGA-06-0125-01A-01R-1849-01
G17201.TCGA-06-0156-01A-02R-1849-01
G17202.TCGA-06-0184-01A-01R-1849-01
G17203.TCGA-06-0211-02A-02R-2005-01
G17204.TCGA-08-0386-01A-01R-1849-01
G17205.TCGA-06-0745-01A-01R-1849-01
G17206.TCGA-06-0125-02A-11R-2005-01
G17207.TCGA-06-0156-01A-03R-1849-01
G17208.TCGA-06-0187-01A-01R-1849-01
G17209.TCGA-06-0219-01A-01R-1849-01
G17210.TCGA-12-0616-01A-01R-1849-01
G17211.TCGA-06-0747-01A-01R-1849-01
G17212.TCGA-06-0129-01A-01R-1849-01
G17213.TCGA-06-0157-01A-01R-1849-01
G17214.TCGA-06-0190-01A-01R-1849-01
G17215.TCGA-06-0221-02A-11R-2005-01
G17216.TCGA-12-0618-01A-01R-1849-01
G17217.TCGA-06-0749-01A-01R-1849-01
G17218.TCGA-06-0130-01A-01R-1849-01
G17219.TCGA-06-0158-01A-01R-1849-01
G17220.TCGA-06-0190-02A-01R-2005-01
G17221.TCGA-06-0152-02A-01R-2005-01
G17222.TCGA-12-0619-01A-01R-1849-01
G17223.TCGA-06-0750-01A-01R-1849-01
G17224.TCGA-06-0139-01A-01R-1849-01
G17225.TCGA-06-0168-01A-01R-1849-01
G17226.TCGA-06-0210-01A-01R-1849-01
G17227.TCGA-06-0238-01A-02R-1849-01
G17228.TCGA-06-0649-01B-01R-1849-01
G17229.TCGA-15-0742-01A-01R-1850-01
G17230.TCGA-06-0141-01A-01R-1849-01
G17231.TCGA-06-0171-02A-11R-2005-01
G17232.TCGA-06-0210-02A-01R-2005-01
G17233.TCGA-06-0644-01A-02R-1849-01
G17234.TCGA-06-0686-01A-01R-1849-01
G17466.TCGA-06-0878-01A-01R-1849-01
G17467.TCGA-14-0736-02A-01R-2005-01
G17468.TCGA-19-0957-02A-11R-2005-01
G17469.TCGA-06-2557-01A-01R-1849-01
G17470.TCGA-06-2567-01A-01R-1849-01
G17471.TCGA-27-2519-01A-01R-1850-01
G17472.TCGA-06-0882-01A-01R-1849-01
G17473.TCGA-14-1034-01A-01R-1849-01
G17474.TCGA-19-1389-02A-21R-2005-01
G17475.TCGA-06-2558-01A-01R-1849-01
G17476.TCGA-06-2569-01A-01R-1849-01
G17477.TCGA-27-2521-01A-01R-1850-01
G17478.TCGA-12-0821-01A-01R-1849-01
G17479.TCGA-14-1034-02B-01R-2005-01
G17480.TCGA-27-1830-01A-01R-1850-01
G17481.TCGA-06-2559-01A-01R-1849-01
G17482.TCGA-06-2570-01A-01R-1849-01
G17483.TCGA-27-2523-01A-01R-1850-01
G17484.TCGA-14-0787-01A-01R-1849-01
G17485.TCGA-14-1402-02A-01R-2005-01
G17486.TCGA-27-1832-01A-01R-1850-01
G17487.TCGA-06-2561-01A-02R-1849-01
G17488.TCGA-14-0790-01B-01R-1849-01
G17489.TCGA-27-2524-01A-01R-1850-01
G17490.TCGA-14-0789-01A-01R-1849-01
G17491.TCGA-16-1045-01B-01R-1850-01
G17492.TCGA-27-1834-01A-01R-1850-01
G17493.TCGA-06-2562-01A-01R-1849-01
G17494.TCGA-14-2554-01A-01R-1850-01
G17495.TCGA-27-2526-01A-01R-1850-01
G17496.TCGA-14-0817-01A-01R-1849-01
G17497.TCGA-14-1823-01A-01R-1849-01
G17498.TCGA-02-2483-01A-01R-1849-01
G17499.TCGA-06-2563-01A-01R-1849-01
G17500.TCGA-27-1831-01A-01R-1850-01
G17501.TCGA-27-2528-01A-01R-1850-01
G17502.TCGA-14-0871-01A-01R-1849-01
G17503.TCGA-14-1825-01A-01R-1850-01
G17504.TCGA-02-2485-01A-01R-1849-01
G17505.TCGA-06-2564-01A-01R-1849-01
G17506.TCGA-27-1835-01A-01R-1850-01
G17507.TCGA-28-1747-01C-01R-1850-01
G17508.TCGA-16-0846-01A-01R-1850-01
G17509.TCGA-14-1829-01A-01R-1850-01
G17510.TCGA-02-2486-01A-01R-1849-01
G17511.TCGA-06-2565-01A-01R-1849-01
G17512.TCGA-27-1837-01A-01R-1850-01
G17632.TCGA-28-1753-01A-01R-1850-01
G17633.TCGA-12-3650-01A-01R-1849-01
G17634.TCGA-19-2625-01A-01R-1850-01
G17636.TCGA-32-4213-01A-01R-1850-01
G17637.TCGA-06-5418-01A-01R-1849-01
G17638.TCGA-28-2499-01A-01R-1850-01
G17639.TCGA-12-3652-01A-01R-1849-01
G17640.TCGA-19-2629-01A-01R-1850-01
G17642.TCGA-41-2572-01A-01R-1850-01
G17643.TCGA-12-5295-01A-01R-1849-01
G17644.TCGA-28-2509-01A-01R-1850-01
G17645.TCGA-12-3653-01A-01R-1849-01
G17646.TCGA-32-2615-01A-01R-1850-01
G17648.TCGA-41-3915-01A-01R-1850-01
G17649.TCGA-12-5299-01A-02R-1849-01
G17650.TCGA-28-2513-01A-01R-1850-01
G17651.TCGA-19-1390-01A-01R-1850-01
G17652.TCGA-32-2616-01A-01R-1850-01
G17654.TCGA-41-4097-01A-01R-1850-01
G17655.TCGA-26-5132-01A-01R-1850-01
G17656.TCGA-28-2514-01A-02R-1850-01
G17657.TCGA-19-1787-01B-01R-1850-01
G17658.TCGA-32-2632-01A-01R-1850-01
G17660.TCGA-06-5414-01A-01R-1849-01
G17661.TCGA-26-5133-01A-01R-1850-01
G17662.TCGA-32-1970-01A-01R-1850-01
G17663.TCGA-19-2619-01A-01R-1850-01
G17664.TCGA-32-2634-01A-01R-1850-01
G17666.TCGA-06-5415-01A-01R-1849-01
G17667.TCGA-26-5134-01A-01R-1850-01
G17668.TCGA-32-1982-01A-01R-1850-01
G17669.TCGA-19-2620-01A-01R-1850-01
G17670.TCGA-32-2638-01A-01R-1850-01
G17672.TCGA-06-5416-01A-01R-1849-01
G17673.TCGA-26-5135-01A-01R-1850-01
G17674.TCGA-12-1597-01B-01R-1849-01
G17675.TCGA-19-2624-01A-01R-1850-01
G17676.TCGA-41-2571-01A-01R-1850-01
G17678.TCGA-06-5417-01A-01R-1849-01
G17782.TCGA-26-5136-01B-01R-1850-01
G17783.TCGA-28-5216-01A-01R-1850-01
G17784.TCGA-76-4929-01A-01R-1850-01
G17785.TCGA-06-5413-01A-01R-1849-01
G17786.TCGA-28-2510-01A-01R-1850-01
G17787.TCGA-26-5139-01A-01R-1850-01
G17788.TCGA-28-5218-01A-01R-1850-01
G17789.TCGA-76-4931-01A-01R-1850-01
G17790.TCGA-06-5856-01A-01R-1849-01
G17791.TCGA-32-1980-01A-01R-1850-01
G17792.TCGA-28-5204-01A-01R-1850-01
G17793.TCGA-28-5220-01A-01R-1850-01
G17794.TCGA-76-4932-01A-01R-1850-01
G17795.TCGA-06-5858-01A-01R-1849-01
G17796.TCGA-41-5651-01A-01R-1850-01
G17797.TCGA-28-5207-01A-01R-1850-01
G17798.TCGA-32-5222-01A-01R-1850-01
G17799.TCGA-06-1804-01A-01R-1849-01
G17800.TCGA-06-5859-01A-01R-1849-01
G17801.TCGA-19-4065-02A-11R-2005-01
G17802.TCGA-28-5208-01A-01R-1850-01
G17803.TCGA-76-4925-01A-01R-1850-01
G17804.TCGA-06-5408-01A-01R-1849-01
G17805.TCGA-14-0781-01B-01R-1849-01
G17806.TCGA-19-4065-01A-01R-2005-01
G17807.TCGA-28-5209-01A-01R-1850-01
G17808.TCGA-76-4926-01B-01R-1850-01
G17809.TCGA-06-5410-01A-01R-1849-01
G17810.TCGA-15-1444-01A-02R-1850-01
G17812.TCGA-28-5213-01A-01R-1850-01
G17813.TCGA-76-4927-01A-01R-1850-01
G17814.TCGA-06-5411-01A-01R-1849-01
G17815.TCGA-19-5960-01A-11R-1850-01
G17816.TCGA-28-5215-01A-01R-1850-01
G17817.TCGA-76-4928-01B-01R-1850-01
G17818.TCGA-06-5412-01A-01R-1849-01
G17819.TCGA-26-1442-01A-01R-1850-01
SRA_Normal_Brain_Samples
SRR950079
SRR950081
SRR950083
SRR950085
SRR950087
ERR315477
ERR315455
ERR315432
Human_Body_Map_Normal_Brain
ERR030882
TCGA_Normal_Brain_Samples
TCGA-06-AABW-11A-31R-A36H-07
TCGA-06-0678-11A-32R-A36H-07
TCGA-06-0680-11A-32R-A36H-07
TCGA-06-0681-11A-41R-A36H-07
TCGA-06-0675-11A-32R-A36H-07

## Sheet: TableS2.TCGA_GBM_DiffExpRBPs
ENSEMBL_ID	GENE_SYMBOL	log2FoldChange	padj
ENSG00000181026	AEN	1.71164	3.59542e-15
ENSG00000106305	AIMP2	1.13895	7.11287e-19
ENSG00000183684	ALYREF	1.56099	5.08992e-29
ENSG00000214274	ANG	2.78344	1.26409e-21
ENSG00000128394	APOBEC3F	2.47614	1.69723e-17
ENSG00000239713	APOBEC3G	2.44785	1.76704e-15
ENSG00000160862	AZGP1	1.17247	0.0462025
ENSG00000138376	BARD1	2.09445	2.47548e-33
ENSG00000012048	BRCA1	1.57848	6.06557e-14
ENSG00000082153	BZW1	1.06299	3.35358e-17
ENSG00000136261	BZW2	1.24678	2.85236e-07
ENSG00000179218	CALR	1.6535	1.22325e-24
ENSG00000269058	CALR3	3.29259	0.0124953
ENSG00000153048	CARHSP1	1.06519	3.90259e-10
ENSG00000116791	CRYZ	1.26523	6.65386e-09
ENSG00000164934	DCAF13	1.49756	8.92867e-28
ENSG00000110063	DCPS	1.14197	6.12892e-18
ENSG00000123136	DDX39A	1.85208	5.33591e-28
ENSG00000105671	DDX49	1.10664	1.01736e-11
ENSG00000107201	DDX58	1.04436	0.000196931
ENSG00000137628	DDX60	1.59469	9.38084e-10
ENSG00000181381	DDX60L	1.93758	2.28205e-16
ENSG00000108406	DHX40	1.18659	4.56715e-20
ENSG00000141994	DUS3L	1.12023	2.11514e-11
ENSG00000158163	DZIP1L	1.09109	3.92571e-08
ENSG00000156508	EEF1A1	1.97822	6.26996e-23
ENSG00000114942	EEF1B2	1.12326	2.23496e-06
ENSG00000104529	EEF1D	1.20962	1.68667e-15
ENSG00000084623	EIF3I	1.16463	3.26256e-13
ENSG00000141543	EIF4A3	1.25417	8.09574e-35
ENSG00000132507	EIF5A	1.17903	1.83147e-16
ENSG00000253626	EIF5AL1	1.23413	1.99133e-16
ENSG00000126749	EMG1	1.19962	7.11098e-10
ENSG00000104626	ERI1	1.82204	1.07194e-24
ENSG00000134398	ERN2	1.90172	1.22638e-08
ENSG00000174371	EXO1	3.91868	6.25161e-38
ENSG00000106462	EZH2	3.84685	2.65528e-49
ENSG00000112773	FAM46A	2.44824	2.52333e-16
ENSG00000149806	FAU	1.4422	4.97811e-13
ENSG00000105202	FBL	1.11524	1.7003e-10
ENSG00000142252	GEMIN7	1.10456	3.39407e-08
ENSG00000130589	HELZ2	2.00408	9.26078e-11
ENSG00000197451	HNRNPAB	1.16608	1.28398e-15
ENSG00000167862	ICT1	1.07232	3.78977e-09
ENSG00000115267	IFIH1	1.72945	8.24598e-09
ENSG00000119917	IFIT3	1.09703	0.0038581
ENSG00000159217	IGF2BP1	2.8802	4.73899e-05
ENSG00000073792	IGF2BP2	2.7075	1.9748e-08
ENSG00000136231	IGF2BP3	5.4644	3.01215e-50
ENSG00000143621	ILF2	1.31388	1.3385e-17
ENSG00000138785	INTS12	1.08297	2.46491e-22
ENSG00000104299	INTS9	1.08803	5.49617e-21
ENSG00000172183	ISG20	1.49823	6.63937e-08
ENSG00000181817	LSM10	1.15874	7.82757e-09
ENSG00000106355	LSM5	1.76828	1.62282e-22
ENSG00000130332	LSM7	1.97345	3.36694e-20
ENSG00000162385	MAGOH	1.00293	1.73012e-12
ENSG00000111196	MAGOHB	1.04133	1.98595e-08
ENSG00000037897	METTL1	2.59618	3.87355e-10
ENSG00000254726	MEX3A	3.75408	4.13305e-24
ENSG00000176624	MEX3C	1.02903	2.17233e-11
ENSG00000181588	MEX3D	1.15527	2.52011e-07
ENSG00000125457	MIF4GD	1.21082	1.36267e-14
ENSG00000155438	MKI67IP	1.18803	1.67099e-25
ENSG00000155363	MOV10	1.62147	5.19865e-16
ENSG00000174547	MRPL11	1.37106	1.8363e-13
ENSG00000262814	MRPL12	1.44043	2.39304e-09
ENSG00000172172	MRPL13	1.38698	5.06095e-11
ENSG00000214026	MRPL23	1.19137	6.27357e-13
ENSG00000171421	MRPL36	1.47557	5.13531e-17
ENSG00000198015	MRPL42	1.02813	2.12701e-10
ENSG00000172590	MRPL52	1.08614	2.32059e-07
ENSG00000128626	MRPS12	1.30454	7.48091e-10
ENSG00000090263	MRPS33	1.08806	2.53851e-07
ENSG00000243927	MRPS6	1.0688	1.11581e-05
ENSG00000135097	MSI1	1.70021	3.10173e-15
ENSG00000128534	NAA38	1.1238	4.21433e-21
ENSG00000132603	NIP7	1.04789	2.10328e-12
ENSG00000182117	NOP10	1.67124	2.98483e-16
ENSG00000181163	NPM1	1.08003	6.47267e-13
ENSG00000107833	NPM3	1.09274	2.23219e-06
ENSG00000179299	NSUN7	2.84308	2.51243e-15
ENSG00000168101	NUDT16L1	1.05161	1.37281e-07
ENSG00000147206	NXF3	2.00141	9.24302e-05
ENSG00000132661	NXT1	2.42129	1.6075e-29
ENSG00000101888	NXT2	1.93114	1.43192e-17
ENSG00000089127	OAS1	3.14164	3.98035e-13
ENSG00000111335	OAS2	2.30126	2.11521e-08
ENSG00000111331	OAS3	2.30643	5.238e-10
ENSG00000135114	OASL	2.62426	1.48872e-08
ENSG00000070756	PABPC1	1.42657	2.20526e-17
ENSG00000101104	PABPC1L	2.68657	6.20991e-15
ENSG00000254535	PABPC4L	2.36047	6.2309e-10
ENSG00000059378	PARP12	2.07951	1.27765e-14
ENSG00000102699	PARP4	1.17098	1.17326e-11
ENSG00000229474	PATL2	1.25629	0.000478917
ENSG00000100410	PHF5A	1.13515	3.93889e-08
ENSG00000115946	PNO1	1.0785	8.36543e-11
ENSG00000168002	POLR2G	1.54965	1.42565e-15
ENSG00000005075	POLR2J	1.40794	3.32824e-17
ENSG00000177700	POLR2L	1.74966	3.25908e-16
ENSG00000167272	POP5	1.39779	7.93544e-17
ENSG00000171960	PPIH	1.14257	3.99657e-10
ENSG00000198056	PRIM1	1.19702	2.36085e-09
ENSG00000011304	PTBP1	2.05124	2.09432e-49
ENSG00000106246	PTCD1	1.38485	6.31674e-17
ENSG00000177469	PTRF	1.38239	5.54226e-06
ENSG00000184924	PTRHD1	1.13901	2.71177e-07
ENSG00000172053	QARS	1.02392	3.7667e-20
ENSG00000161847	RAVER1	1.75556	1.59304e-16
ENSG00000102317	RBM3	1.01347	1.04381e-08
ENSG00000132819	RBM38	1.47487	4.66171e-16
ENSG00000184898	RBM43	1.29718	3.58782e-14
ENSG00000151962	RBM46	2.24212	0.00114994
ENSG00000163694	RBM47	2.78556	2.01664e-18
ENSG00000153250	RBMS1	1.38278	1.25729e-09
ENSG00000157110	RBPMS	1.14641	0.000501424
ENSG00000187456	RDM1	2.63363	1.21115e-10
ENSG00000076043	REXO2	1.06833	1.42406e-08
ENSG00000182545	RNASE10	3.14657	5.81222e-06
ENSG00000169385	RNASE2	3.25732	5.80465e-14
ENSG00000169397	RNASE3	2.61303	9.59173e-08
ENSG00000169413	RNASE6	2.86158	1.43553e-19
ENSG00000104889	RNASEH2A	2.55336	8.45029e-30
ENSG00000026297	RNASET2	1.14356	2.90899e-06
ENSG00000164610	RP9	1.21791	2.61235e-17
ENSG00000147403	RPL10	1.75321	2.42939e-21
ENSG00000198755	RPL10A	1.41288	1.70346e-11
ENSG00000165496	RPL10L	3.28355	4.92566e-12
ENSG00000197958	RPL12	1.60333	3.62551e-17
ENSG00000167526	RPL13	1.1711	6.02956e-11
ENSG00000142541	RPL13A	1.64518	9.47782e-13
ENSG00000063177	RPL18	1.4719	3.79499e-11
ENSG00000105640	RPL18A	2.27794	4.98771e-18
ENSG00000108298	RPL19	1.24233	3.13093e-15
ENSG00000163584	RPL22L1	1.84195	1.57883e-07
ENSG00000125691	RPL23	1.36999	9.36207e-16
ENSG00000198242	RPL23A	1.80479	8.14775e-27
ENSG00000114391	RPL24	1.13782	2.4002e-06
ENSG00000037241	RPL26L1	1.49957	1.13538e-16
ENSG00000131469	RPL27	1.6633	4.17441e-11
ENSG00000166441	RPL27A	1.52991	5.32967e-11
ENSG00000108107	RPL28	1.32679	5.66322e-11
ENSG00000162244	RPL29	1.7765	9.08432e-19
ENSG00000156482	RPL30	1.27453	1.07534e-12
ENSG00000144713	RPL32	1.43298	2.10011e-11
ENSG00000136942	RPL35	1.69052	3.58e-11
ENSG00000182899	RPL35A	1.24203	1.51507e-08
ENSG00000130255	RPL36	1.58898	7.03013e-12
ENSG00000198918	RPL39	2.13656	7.82181e-14
ENSG00000122406	RPL5	1.33911	7.61507e-09
ENSG00000147604	RPL7	1.18337	3.06149e-10
ENSG00000148303	RPL7A	1.5857	3.30634e-14
ENSG00000161016	RPL8	1.31115	3.17561e-10
ENSG00000089157	RPLP0	2.81523	2.35319e-42
ENSG00000137818	RPLP1	2.09335	1.84399e-25
ENSG00000177600	RPLP2	1.79281	1.23365e-22
ENSG00000124787	RPP40	1.15751	7.66124e-12
ENSG00000142534	RPS11	1.69637	1.12325e-12
ENSG00000112306	RPS12	1.11922	2.00327e-06
ENSG00000110700	RPS13	1.42015	4.81421e-12
ENSG00000164587	RPS14	1.77856	2.08557e-14
ENSG00000115268	RPS15	1.69702	6.1495e-20
ENSG00000134419	RPS15A	1.89889	1.06168e-16
ENSG00000105193	RPS16	1.72256	4.3402e-13
ENSG00000182774	RPS17L	2.20532	4.65889e-21
ENSG00000105372	RPS19	2.13488	3.09116e-20
ENSG00000008988	RPS20	1.09961	4.69331e-09
ENSG00000171858	RPS21	1.4555	4.59165e-08
ENSG00000140988	RPS2	2.59149	1.30198e-55
ENSG00000197728	RPS26	1.06929	9.42481e-06
ENSG00000177954	RPS27	1.3881	7.19801e-11
ENSG00000143947	RPS27A	1.17526	6.25957e-09
ENSG00000185088	RPS27L	1.52335	7.12077e-10
ENSG00000233927	RPS28	1.01318	1.81641e-07
ENSG00000213741	RPS29	1.5061	1.17721e-08
ENSG00000149273	RPS3	1.67649	9.51716e-12
ENSG00000145425	RPS3A	2.05785	4.07231e-13
ENSG00000198034	RPS4X	1.4535	1.64057e-11
ENSG00000157828	RPS4Y2	2.65017	0.000281731
ENSG00000083845	RPS5	2.21148	4.64203e-15
ENSG00000137154	RPS6	1.29169	2.91207e-07
ENSG00000171863	RPS7	1.72844	1.37839e-11
ENSG00000142937	RPS8	1.5981	3.87558e-12
ENSG00000170889	RPS9	1.38633	3.6221e-10
ENSG00000168028	RPSA	1.93637	3.32238e-16
ENSG00000114767	RRP9	1.05334	4.55456e-12
ENSG00000175792	RUVBL1	1.60034	2.83527e-46
ENSG00000101347	SAMHD1	1.02741	2.18284e-07
ENSG00000104897	SF3A2	1.03052	2.34326e-09
ENSG00000115128	SF3B14	1.23692	8.99024e-22
ENSG00000143368	SF3B4	1.07532	8.2538e-24
ENSG00000169976	SF3B5	1.03871	6.43644e-08
ENSG00000170365	SMAD1	1.1592	2.62421e-10
ENSG00000060688	SNRNP40	1.18135	8.628e-16
ENSG00000125835	SNRPB	1.62281	4.45604e-14
ENSG00000124562	SNRPC	1.39064	1.21253e-18
ENSG00000125743	SNRPD2	1.45468	1.02937e-10
ENSG00000182004	SNRPE	1.46923	3.46973e-06
ENSG00000139343	SNRPF	1.14467	1.37494e-14
ENSG00000143977	SNRPG	2.27282	3.50744e-22
ENSG00000068784	SRBD1	1.43761	1.13751e-37
ENSG00000164362	TERT	3.32259	1.9483e-08
ENSG00000131652	THOC6	1.02003	2.58303e-13
ENSG00000164342	TLR3	2.10447	9.63759e-15
ENSG00000196664	TLR7	1.56248	6.10578e-06
ENSG00000101916	TLR8	2.98266	1.97031e-10
ENSG00000132109	TRIM21	2.41258	1.07701e-31
ENSG00000149743	TRPT1	1.18446	2.9685e-14
ENSG00000170892	TSEN34	1.68364	1.8216e-35
ENSG00000123297	TSFM	1.29342	0.00459664
ENSG00000221983	UBA52	1.02483	2.11039e-10
ENSG00000168883	USP39	1.07973	3.92849e-29
ENSG00000141499	WRAP53	1.15561	1.57553e-14
ENSG00000088930	XRN2	1.43698	1.29237e-33
ENSG00000065978	YBX1	2.19685	4.15455e-45
ENSG00000060138	YBX3	1.48805	1.28304e-09
ENSG00000163874	ZC3H12A	1.63533	2.60775e-06
ENSG00000105939	ZC3HAV1	1.68478	3.85665e-21
ENSG00000146858	ZC3HAV1L	1.34816	0.000148232
ENSG00000091732	ZC3HC1	1.3563	5.95403e-26
ENSG00000185650	ZFP36L1	1.08946	4.2807e-07
ENSG00000152518	ZFP36L2	2.00992	3.25821e-22
ENSG00000148584	A1CF	-3.69968	3.91477e-17
ENSG00000090861	AARS	-1.07257	4.62493e-17
ENSG00000140955	ADAD2	-3.06218	5.04232e-10
ENSG00000197381	ADARB1	-2.7692	2.61601e-29
ENSG00000185736	ADARB2	-3.47648	5.54716e-12
ENSG00000155966	AFF2	-3.24569	7.49528e-07
ENSG00000144218	AFF3	-2.15878	1.38921e-09
ENSG00000214944	ARHGEF28	-1.85056	7.33504e-10
ENSG00000116539	ASH1L	-1.50643	1.68665e-18
ENSG00000124788	ATXN1	-1.19707	1.01118e-16
ENSG00000148090	AUH	-1.41445	9.44779e-26
ENSG00000204352	C9orf129	-3.23028	8.66586e-16
ENSG00000168438	CDC40	-1.08997	5.99689e-16
ENSG00000048740	CELF2	-1.49493	1.90649e-16
ENSG00000159409	CELF3	-2.82624	9.13461e-08
ENSG00000101489	CELF4	-4.07288	1.42879e-13
ENSG00000161082	CELF5	-3.14922	3.59463e-09
ENSG00000140488	CELF6	-2.42159	0.0021795
ENSG00000113240	CLK4	-1.49335	1.82319e-19
ENSG00000173786	CNP	-2.06804	3.21505e-15
ENSG00000214575	CPEB1	-2.71339	2.84919e-22
ENSG00000137449	CPEB2	-1.3217	1.2888e-11
ENSG00000107864	CPEB3	-3.99126	4.44659e-46
ENSG00000113742	CPEB4	-1.60148	1.54632e-19
ENSG00000134030	CTIF	-2.13533	2.7582e-24
ENSG00000089737	DDX24	-1.41223	1.96664e-24
ENSG00000109832	DDX25	-1.94239	1.26799e-05
ENSG00000165359	DDX26B	-1.24732	1.36422e-07
ENSG00000152670	DDX4	-2.67427	2.20399e-07
ENSG00000100697	DICER1	-1.29678	1.1162e-11
ENSG00000197102	DYNC1H1	-1.74027	2.26435e-21
ENSG00000198919	DZIP3	-1.68758	1.71971e-23
ENSG00000101210	EEF1A2	-2.69739	9.09824e-12
ENSG00000156976	EIF4A2	-1.37371	1.20443e-14
ENSG00000151247	EIF4E	-1.00155	1.55522e-16
ENSG00000175766	EIF4E1B	-5.02027	5.58071e-12
ENSG00000163412	EIF4E3	-1.94968	4.22062e-22
ENSG00000075151	EIF4G3	-1.04867	1.72339e-12
ENSG00000163577	EIF5A2	-1.41536	3.88135e-08
ENSG00000107105	ELAVL2	-3.35647	1.42903e-09
ENSG00000196361	ELAVL3	-2.13885	2.17596e-08
ENSG00000162374	ELAVL4	-2.4998	6.78583e-07
ENSG00000111405	ENDOU	-1.44198	0.000350468
ENSG00000120658	ENOX1	-1.0023	0.000257062
ENSG00000103067	ESRP2	-1.47568	9.27917e-09
ENSG00000188573	FBLL1	-1.76284	0.000200877
ENSG00000149531	FRG1B	-1.2068	1.77125e-05
ENSG00000140718	FTO	-1.06201	4.5997e-10
ENSG00000129245	FXR2	-1.20038	2.85969e-19
ENSG00000138757	G3BP2	-1.48448	4.65364e-49
ENSG00000100226	GTPBP1	-1.16278	2.91605e-09
ENSG00000130956	HABP4	-1.74752	2.11255e-28
ENSG00000112339	HBS1L	-1.10101	1.29641e-14
ENSG00000162639	HENMT1	-1.91824	5.95725e-08
ENSG00000111911	HINT3	-1.1084	4.39411e-14
ENSG00000214753	HNRNPUL2	-1.05536	3.35886e-10
ENSG00000152969	JAKMIP1	-3.61477	7.18854e-15
ENSG00000112232	KHDRBS2	-3.52842	9.01181e-09
ENSG00000166783	KIAA0430	-1.52139	1.02209e-29
ENSG00000155506	LARP1	-1.02332	7.3095e-10
ENSG00000166173	LARP6	-1.79227	1.48729e-19
ENSG00000131914	LIN28A	-1.03218	0.0302196
ENSG00000155858	LSM11	-2.31363	1.1292e-47
ENSG00000139793	MBNL2	-2.36816	8.04695e-41
ENSG00000169057	MECP2	-1.38459	3.80811e-20
ENSG00000203791	METTL10	-1.25654	3.76337e-18
ENSG00000073146	MOV10L1	-1.66382	2.38961e-07
ENSG00000170935	NCBP2L	-1.97217	0.00427538
ENSG00000186416	NKRF	-1.50002	5.02444e-53
ENSG00000166197	NOLC1	-1.00221	9.93593e-14
ENSG00000104967	NOVA2	-1.27958	9.38413e-09
ENSG00000158806	NPM2	-3.91319	2.64082e-16
ENSG00000241058	NSUN6	-1.03101	4.74716e-07
ENSG00000185554	NXF2	-3.05242	0.000807886
ENSG00000185945	NXF2B	-3.38222	0.00400033
ENSG00000126952	NXF5	-1.33818	0.00660017
ENSG00000186288	PABPC1L2A	-4.51797	2.59459e-10
ENSG00000184388	PABPC1L2B	-4.66934	5.88706e-11
ENSG00000124374	PAIP2B	-3.38413	1.52877e-16
ENSG00000121274	PAPD5	-1.39373	4.13529e-32
ENSG00000183570	PCBP3	-2.79072	6.78887e-15
ENSG00000125207	PIWIL1	-2.52954	0.00771069
ENSG00000179598	PLD6	-1.21387	1.90259e-07
ENSG00000146453	PNLDC1	-3.0767	4.77953e-11
ENSG00000109819	PPARGC1A	-1.20828	0.000216027
ENSG00000155846	PPARGC1B	-2.28834	2.56727e-19
ENSG00000179988	PSTK	-1.06948	2.4898e-09
ENSG00000117569	PTBP2	-1.30073	2.56473e-10
ENSG00000048991	R3HDM1	-1.76731	2.13381e-31
ENSG00000179912	R3HDM2	-1.17443	9.79454e-10
ENSG00000184672	RALYL	-3.63506	2.69807e-12
ENSG00000204764	RANBP17	-1.59983	0.00945218
ENSG00000153201	RANBP2	-1.12928	4.24569e-10
ENSG00000078328	RBFOX1	-4.96158	4.7187e-17
ENSG00000100320	RBFOX2	-1.86109	4.51163e-14
ENSG00000167281	RBFOX3	-4.95404	6.69171e-17
ENSG00000185272	RBM11	-3.61643	6.03944e-11
ENSG00000112183	RBM24	-1.8472	1.09676e-05
ENSG00000132972	RNF17	-2.42142	0.000722586
ENSG00000185946	RNPC3	-1.24419	5.99645e-10
ENSG00000254536	RP11-108K14	-1.73835	0.046045
ENSG00000178718	RPP25	-1.36825	7.54463e-07
ENSG00000138593	SECISBP2L	-2.0159	9.52109e-30
ENSG00000072858	SIDT1	-2.18685	2.91189e-08
ENSG00000101665	SMAD7	-1.48505	1.11037e-09
ENSG00000157106	SMG1	-1.52492	3.53683e-20
ENSG00000128739	SNRPN	-2.38207	2.46966e-14
ENSG00000135250	SRPK2	-1.18271	1.53603e-20
ENSG00000177679	SRRM3	-2.79052	1.77229e-10
ENSG00000139767	SRRM4	-3.42844	2.69788e-06
ENSG00000100650	SRSF5	-1.01176	9.82378e-12
ENSG00000040341	STAU2	-1.53591	1.53686e-43
ENSG00000165209	STRBP	-1.05798	6.78297e-11
ENSG00000059588	TARBP1	-1.20326	3.03537e-08
ENSG00000185418	TARSL2	-1.99885	1.07617e-25
ENSG00000095627	TDRD1	-2.42285	6.63441e-13
ENSG00000162782	TDRD5	-2.74426	3.67135e-06
ENSG00000180113	TDRD6	-3.28622	5.00759e-19
ENSG00000156414	TDRD9	-2.45521	4.94699e-09
ENSG00000100354	TNRC6B	-1.37883	3.0575e-12
ENSG00000078687	TNRC6C	-1.74014	4.77094e-14
ENSG00000165832	TRUB1	-1.28209	2.06553e-14
ENSG00000158526	TSR2	-1.13144	1.01553e-21
ENSG00000152332	UHMK1	-1.18989	9.94407e-18
ENSG00000151461	UPF2	-1.42973	5.31759e-16
ENSG00000006047	YBX2	-1.13833	0.0239871
ENSG00000102053	ZC3H12B	-3.03177	1.19082e-08
ENSG00000123200	ZC3H13	-1.27073	1.43834e-11
ENSG00000188177	ZC3H6	-1.27678	5.46771e-21
ENSG00000100403	ZC3H7B	-1.00716	9.68282e-07
ENSG00000144161	ZC3H8	-1.02965	3.00727e-11
ENSG00000141664	ZCCHC2	-1.34141	6.03628e-12
ENSG00000133858	ZFC3H1	-1.19966	7.36217e-12
ENSG00000105278	ZFR2	-2.649	5.56903e-06
ENSG00000075292	ZNF638	-1.07083	2.91368e-11

## Sheet: TableS3.GSCs_DiffExpRBPs
ENSEMBL_ID	GENE_SYMBOL	affy_ID	log2FoldChange	padj
ENSG00000164163	ABCE1	11743804_at	0.719793	0.00584874
ENSG00000213638	ADAT3	11744023_at	0.420889	0.0125968
ENSG00000173744	AGFG1	11723606_a_at	0.509234	0.0172699
ENSG00000164022	AIMP1	11718124_a_at	0.984381	0.0195848
ENSG00000106305	AIMP2	11716563_s_at	1.24271	9.62942e-06
ENSG00000121057	AKAP1	11747276_a_at	0.671797	0.0460222
ENSG00000183684	ALYREF	11723682_at	0.724261	0.0130993
ENSG00000013523	ANGEL1	11720545_at	0.755632	0.00070516
ENSG00000160862	AZGP1	11718169_a_at	0.269095	0.0326251
ENSG00000165733	BMS1	11717331_x_at	1.05099	0.000661061
ENSG00000170727	BOP1	11757102_a_at	0.550035	0.000128513
ENSG00000113460	BRIX1	11720330_at	1.35169	9.25383e-07
ENSG00000136261	BZW2	11747679_x_at	1.85107	4.94728e-06
ENSG00000108561	C1QBP	11757434_a_at	0.856983	0.0056523
ENSG00000179218	CALR	11715374_a_at	0.996328	0.00980349
ENSG00000110619	CARS	11716294_a_at	0.813944	3.69345e-06
ENSG00000133773	CCDC59	11736099_at	0.600726	0.00206512
ENSG00000110104	CCDC86	11756681_a_at	1.04004	0.00328817
ENSG00000129315	CCNT1	11740231_a_at	0.605968	0.00491589
ENSG00000184220	CMSS1	11716982_at	1.45893	1.73464e-07
ENSG00000174177	CTU2	11732310_a_at	0.349197	0.0219917
ENSG00000132676	DAP3	11715882_s_at	1.0021	0.0267332
ENSG00000165732	DDX21	11759622_s_at	0.83711	0.00240149
ENSG00000111364	DDX55	11749568_x_at	0.70075	0.00578614
ENSG00000204560	DHX16	11756132_a_at	0.652599	0.0115601
ENSG00000132153	DHX30	11716758_x_at	0.605238	0.00145571
ENSG00000089876	DHX32	11748657_a_at	0.599711	0.0436463
ENSG00000130826	DKC1	11743468_at	1.03448	5.7343e-07
ENSG00000130816	DNMT1	11756434_a_at	0.500353	0.00058019
ENSG00000067334	DNTTIP2	11728202_a_at	0.513625	0.010326
ENSG00000169718	DUS1L	11745326_x_at	1.12868	0.0356074
ENSG00000105865	DUS4L	11752732_x_at	0.898624	1.15778e-07
ENSG00000158163	DZIP1L	11732917_at	0.321546	0.0252902
ENSG00000108883	EFTUD2	11716058_a_at	1.21364	0.000770124
ENSG00000086232	EIF2AK1	11726988_s_at	1.14782	4.49035e-11
ENSG00000128829	EIF2AK4	11754556_x_at	1.35511	0.0109511
ENSG00000106263	EIF3B	11745971_s_at	1.10584	1.42398e-05
ENSG00000178982	EIF3K	11729669_a_at	0.745656	0.0124464
ENSG00000156976	EIF4A2	11757137_s_at	0.543662	0.00150056
ENSG00000063046	EIF4B	11752470_s_at	1.53288	0.0130172
ENSG00000114867	EIF4G1	11726567_a_at	0.749055	0.000747026
ENSG00000158417	EIF5B	11743364_a_at	0.417953	0.0394309
ENSG00000242372	EIF6	11722201_x_at	1.01423	0.0217626
ENSG00000173818	ENDOV	11763292_at	0.745913	1.54164e-05
ENSG00000104413	ESRP1	11723544_a_at	0.198797	0.00470434
ENSG00000174371	EXO1	11721209_a_at	1.09402	0.00617153
ENSG00000171311	EXOSC1	11756515_s_at	0.987201	0.0335702
ENSG00000130713	EXOSC2	11736035_a_at	0.914459	0.0171519
ENSG00000075914	EXOSC7	11731563_a_at	0.587324	0.00909897
ENSG00000123737	EXOSC9	11743004_x_at	0.666359	6.38142e-05
ENSG00000179115	FARSA	11717847_a_at	0.752091	0.0051881
ENSG00000116120	FARSB	11750165_a_at	0.721833	0.000127519
ENSG00000164896	FASTK	11744677_x_at	0.569245	0.00106387
ENSG00000124279	FASTKD3	11724327_a_at	0.941333	0.00313116
ENSG00000122687	FTSJ2	11723717_a_at	1.16947	1.10415e-05
ENSG00000106105	GARS	11757855_a_at	0.920741	2.1044e-07
ENSG00000134697	GNL2	11716471_at	0.715893	1.20713e-05
ENSG00000163938	GNL3	11717310_a_at	0.959029	0.00170485
ENSG00000160818	GPATCH4	11721648_at	1.30671	6.32528e-05
ENSG00000105793	GTPBP10	11727507_a_at	1.03097	0.00391447
ENSG00000105793	GTPBP10	11727508_s_at	1.18865	0.000170635
ENSG00000130299	GTPBP3	11724992_x_at	0.712785	0.0016875
ENSG00000107937	GTPBP4	11739062_s_at	0.844377	0.00584318
ENSG00000130956	HABP4	11722853_a_at	0.573064	0.0268666
ENSG00000170445	HARS	11717139_a_at	0.896226	0.000832687
ENSG00000197451	HNRNPAB	11718219_a_at	0.48223	0.0202548
ENSG00000104824	HNRNPL	11726224_s_at	0.831287	0.0117649
ENSG00000196305	IARS	11752128_a_at	0.760162	0.00156097
ENSG00000067704	IARS2	11717307_s_at	0.672674	0.000310982
ENSG00000167862	ICT1	11728294_at	0.712032	0.00566232
ENSG00000136718	IMP4	11719474_a_at	0.894704	0.000783521
ENSG00000164880	INTS1	11719236_a_at	0.80655	2.0729e-06
ENSG00000185085	INTS5	11722084_at	0.391335	0.000806122
ENSG00000196497	IPO4	11719170_a_at	1.03887	6.27044e-08
ENSG00000205339	IPO7	11757753_s_at	0.784866	0.0143258
ENSG00000172183	ISG20	11756806_a_at	2.35339	0.0273152
ENSG00000065427	KARS	11746688_at	0.265476	4.11147e-05
ENSG00000135314	KHDC1	11728120_at	0.519849	0.00420138
ENSG00000111615	KRR1	11728682_at	0.861896	0.0453159
ENSG00000155506	LARP1	11716478_s_at	0.45151	0.000528551
ENSG00000133706	LARS	11750272_a_at	0.659362	0.0455974
ENSG00000138095	LRPPRC	11717298_s_at	0.86355	0.00767214
ENSG00000041802	LSG1	11744070_s_at	0.760123	0.00302017
ENSG00000161654	LSM12	11724824_s_at	0.846188	0.0409621
ENSG00000170860	LSM3	11757092_s_at	0.458019	0.0109598
ENSG00000164167	LSM6	11721138_x_at	0.810448	0.00162882
ENSG00000183011	LSMD1	11728490_a_at	0.778574	3.3546e-06
ENSG00000162385	MAGOH	11724798_x_at	1.15796	0.000121287
ENSG00000111196	MAGOHB	11756402_a_at	0.863235	3.12435e-07
ENSG00000087995	METTL2A	11739297_x_at	0.821439	2.56195e-05
ENSG00000165055	METTL2B	11747170_x_at	0.588267	0.000768909
ENSG00000129282	MRM1	11725721_a_at	0.292675	0.00508713
ENSG00000242485	MRPL20	11717249_s_at	0.428143	0.0108225
ENSG00000197345	MRPL21	11719482_a_at	1.10728	0.0128955
ENSG00000082515	MRPL22	11754857_a_at	1.14178	0.0160236
ENSG00000214026	MRPL23	11717024_at	0.541301	1.38734e-06
ENSG00000086504	MRPL28	11744208_a_at	0.710637	0.015379
ENSG00000106591	MRPL32	11754766_a_at	1.16387	1.20393e-05
ENSG00000243147	MRPL33	11757411_x_at	0.514348	0.00944333
ENSG00000130312	MRPL34	11731434_s_at	1.05512	8.55262e-05
ENSG00000132313	MRPL35	11743333_a_at	1.25337	0.0285471
ENSG00000171421	MRPL36	11716617_at	0.906538	0.000141888
ENSG00000116221	MRPL37	11715790_a_at	1.09201	4.24225e-06
ENSG00000105364	MRPL4	11718011_a_at	0.916516	0.0453877
ENSG00000198015	MRPL42	11743806_x_at	1.23641	0.0196208
ENSG00000136522	MRPL47	11749336_a_at	0.832188	0.00044448
ENSG00000175581	MRPL48	11756526_a_at	1.15428	0.0072884
ENSG00000111639	MRPL51	11716858_a_at	0.361996	0.0049562
ENSG00000172590	MRPL52	11736243_a_at	0.835882	0.00155952
ENSG00000204822	MRPL53	11717260_at	0.430199	0.00993092
ENSG00000162910	MRPL55	11754778_a_at	0.609764	0.0291474
ENSG00000128626	MRPS12	11744284_a_at	0.977054	4.17597e-09
ENSG00000116898	MRPS15	11719566_a_at	1.1641	0.000187442
ENSG00000239789	MRPS17	11724780_x_at	1.35094	3.33462e-09
ENSG00000239789	MRPS17	11757672_s_at	1.337	1.3822e-09
ENSG00000163319	MRPS18C	11724783_a_at	0.951	3.12092e-05
ENSG00000122140	MRPS2	11717448_a_at	0.817105	0.00217206
ENSG00000062582	MRPS24	11755269_a_at	1.09786	3.51119e-15
ENSG00000131368	MRPS25	11725635_a_at	1.2123	0.000835657
ENSG00000113048	MRPS27	11720639_a_at	0.647388	0.0125636
ENSG00000090263	MRPS33	11733134_a_at	1.03662	0.00136925
ENSG00000074071	MRPS34	11756163_a_at	0.588038	0.0287955
ENSG00000134056	MRPS36	11727060_a_at	0.633462	4.70935e-05
ENSG00000144029	MRPS5	11717545_a_at	0.666438	0.0122562
ENSG00000243927	MRPS6	11743579_a_at	1.11809	2.68931e-05
ENSG00000135972	MRPS9	11721683_a_at	0.740146	0.0298676
ENSG00000085760	MTIF2	11718821_a_at	0.831692	0.0179864
ENSG00000122033	MTIF3	11757335_s_at	0.815111	0.0280485
ENSG00000107951	MTPAP	11731533_at	0.698029	0.0121609
ENSG00000128534	NAA38	11727897_a_at	0.908163	0.000122188
ENSG00000145414	NAF1	11741821_a_at	0.423658	0.011481
ENSG00000187556	NANOS3	11743204_at	0.393575	0.00956098
ENSG00000137513	NARS2	11743505_a_at	1.22506	7.08469e-05
ENSG00000135372	NAT10	11741201_a_at	0.759738	0.000244272
ENSG00000136937	NCBP1	11725978_at	0.856316	0.0160936
ENSG00000145912	NHP2	11718338_a_at	0.802076	0.00035997
ENSG00000132603	NIP7	11727849_a_at	1.15406	0.00694095
ENSG00000141101	NOB1	11732545_s_at	1.02751	2.61723e-05
ENSG00000188976	NOC2L	11757561_s_at	0.7802	0.03477
ENSG00000173145	NOC3L	11743018_at	1.18865	0.0448483
ENSG00000140939	NOL3	11729667_a_at	0.637626	0.0076346
ENSG00000225921	NOL7	11723204_a_at	0.433271	0.0459954
ENSG00000146909	NOM1	11727641_at	1.01467	0.0019403
ENSG00000182117	NOP10	11715824_at	0.641466	6.04636e-08
ENSG00000087269	NOP14	11742223_a_at	1.58571	0.00610373
ENSG00000048162	NOP16	11758780_a_at	1.67395	0.00507089
ENSG00000111641	NOP2	11737775_a_at	0.864773	0.00408939
ENSG00000055044	NOP58	11744098_at	0.664623	0.00179836
ENSG00000158806	NPM2	11748906_a_at	0.332523	0.00962891
ENSG00000107833	NPM3	11722213_at	0.729231	0.000584088
ENSG00000037474	NSUN2	11717462_s_at	1.19311	0.00450288
ENSG00000136243	NUPL2	11719119_a_at	1.50493	0.0030331
ENSG00000147206	NXF3	11762113_a_at	0.355708	0.0018676
ENSG00000132661	NXT1	11721672_at	0.942964	0.00241206
ENSG00000111331	OAS3	11723699_s_at	1.95663	0.0310598
ENSG00000170515	PA2G4	11757850_s_at	0.692603	0.00211869
ENSG00000120727	PAIP2	11730746_s_at	0.390481	0.00242547
ENSG00000112941	PAPD7	11716283_at	0.416832	0.00943696
ENSG00000229474	PATL2	11756818_a_at	0.326245	0.0123859
ENSG00000100029	PES1	11716242_a_at	0.898688	0.00968021
ENSG00000100410	PHF5A	11717782_s_at	0.81316	0.000312194
ENSG00000104872	PIH1D1	11734048_a_at	0.450459	0.034364
ENSG00000102309	PIN4	11743479_s_at	0.462743	0.00237531
ENSG00000254093	PINX1	11758823_a_at	0.541478	0.0495037
ENSG00000115946	PNO1	11729185_at	1.22687	0.00081209
ENSG00000172336	POP7	11757488_a_at	1.03663	0.00112075
ENSG00000130810	PPAN	11720212_a_at	0.625581	0.00292072
ENSG00000130810	PPAN	11720213_x_at	0.793063	0.00655487
ENSG00000171960	PPIH	11719383_x_at	0.443125	0.0412291
ENSG00000148840	PPRC1	11748712_a_at	0.786035	0.0309625
ENSG00000117450	PRDX1	11742924_a_at	0.59631	0.00152251
ENSG00000253729	PRKDC	11719391_a_at	1.25111	4.18585e-07
ENSG00000196504	PRPF40A	11743382_a_at	0.36245	0.029699
ENSG00000174231	PRPF8	11715531_at	0.459277	0.00754634
ENSG00000129084	PSMA1	11718582_a_at	0.489604	0.0160288
ENSG00000011304	PTBP1	11742457_s_at	0.517421	0.0117198
ENSG00000119314	PTBP3	11733057_a_at	2.03254	0.000161913
ENSG00000106246	PTCD1	11754002_s_at	0.69046	0.0253983
ENSG00000185129	PURA	11727923_at	0.788959	0.0446388
ENSG00000177192	PUS1	11718027_a_at	1.17812	0.00408033
ENSG00000091127	PUS7	11730346_x_at	1.27477	0.0100226
ENSG00000169972	PUSL1	11734489_a_at	0.742841	0.00742073
ENSG00000153201	RANBP2	11722814_s_at	0.432938	0.0421339
ENSG00000161847	RAVER1	11718441_s_at	0.237282	0.0372312
ENSG00000091009	RBM27	11743430_at	0.275541	0.0419639
ENSG00000106344	RBM28	11756968_a_at	0.732137	0.00378096
ENSG00000188739	RBM34	11723240_a_at	0.621837	0.000518509
ENSG00000153250	RBMS1	11724228_at	3.32045	6.1701e-18
ENSG00000079313	REXO1	11720722_x_at	0.519179	7.12828e-06
ENSG00000124784	RIOK1	11730139_a_at	0.935152	0.0413887
ENSG00000258436	RNASE12	11738598_at	0.273081	0.00421671
ENSG00000104889	RNASEH2A	11758151_s_at	0.871842	0.00128259
ENSG00000136104	RNASEH2B	11743483_a_at	1.01918	3.1025e-05
ENSG00000026297	RNASET2	11756479_x_at	1.769	0.00701351
ENSG00000197498	RPF2	11729161_s_at	0.98106	0.00484628
ENSG00000197958	RPL12	11757134_at	0.333851	0.0243877
ENSG00000136942	RPL35	11744836_x_at	0.51525	6.24786e-05
ENSG00000130255	RPL36	11715231_x_at	0.686842	0.000477073
ENSG00000165502	RPL36AL	11715759_at	0.437845	0.000867518
ENSG00000145592	RPL37	200092_PM_s_at	0.194011	0.0170122
ENSG00000145592	RPL37	11744326_s_at	0.323498	0.00340433
ENSG00000174444	RPL4	11757179_x_at	0.619415	0.0256735
ENSG00000152464	RPP38	11730118_a_at	0.706346	0.00910324
ENSG00000112306	RPS12	11753637_x_at	0.126233	0.0328134
ENSG00000140988	RPS2	11757117_at	1.12616	0.000676969
ENSG00000171858	RPS21	11715357_s_at	0.284599	0.000129348
ENSG00000149273	RPS3	11757129_at	0.218531	0.00747946
ENSG00000198034	RPS4X	11757780_x_at	0.277233	4.82873e-05
ENSG00000144580	RQCD1	11763182_at	0.406006	0.0377873
ENSG00000160214	RRP1	11756965_a_at	0.594792	0.0021062
ENSG00000052749	RRP12	11754793_a_at	0.879613	0.00326266
ENSG00000160208	RRP1B	11721195_s_at	0.816153	0.00278839
ENSG00000171490	RSL1D1	11736009_a_at	0.662051	0.0006826
ENSG00000174891	RSRC1	11715252_at	0.984764	0.0320001
ENSG00000175792	RUVBL1	11715834_x_at	0.819964	0.000489272
ENSG00000031698	SARS	11744142_a_at	0.434578	0.0293384
ENSG00000126524	SBDS	11742794_s_at	0.523682	0.0454973
ENSG00000142864	SERBP1	11718575_s_at	0.660021	1.66611e-05
ENSG00000145391	SETD7	11717555_at	2.02785	0.000212601
ENSG00000119705	SLIRP	11716270_a_at	0.734832	0.000495091
ENSG00000137834	SMAD6	11730338_a_at	0.326548	0.0260089
ENSG00000157106	SMG1	11745197_s_at	1.05524	6.64708e-09
ENSG00000060688	SNRNP40	11722057_a_at	0.994118	0.00134444
ENSG00000077312	SNRPA	11756299_x_at	0.73688	0.0240463
ENSG00000131876	SNRPA1	11720945_x_at	0.579993	0.0194148
ENSG00000125835	SNRPB	11736675_a_at	1.32431	7.74033e-08
ENSG00000125870	SNRPB2	11744212_x_at	0.794561	3.63133e-07
ENSG00000167088	SNRPD1	11724202_s_at	0.629198	0.0227736
ENSG00000100028	SNRPD3	11717431_a_at	0.420436	0.0324635
ENSG00000182004	SNRPE	11718040_x_at	0.587079	0.0408233
ENSG00000139343	SNRPF	11753840_x_at	0.789273	0.00566232
ENSG00000143977	SNRPG	11753974_s_at	0.628811	1.92153e-05
ENSG00000143977	SNRPG	11757703_x_at	0.524427	0.000141888
ENSG00000196141	SPATS2L	11719364_a_at	0.587644	0.020542
ENSG00000213523	SRA1	11742689_a_at	1.37826	0.000145661
ENSG00000182934	SRPR	11715473_at	0.723949	0.0108895
ENSG00000116350	SRSF4	11717838_a_at	0.216943	0.00093172
ENSG00000111786	SRSF9	11718666_x_at	0.283384	0.00102869
ENSG00000160075	SSU72	11745541_a_at	0.629701	0.0217615
ENSG00000148296	SURF6	11742731_at	0.608349	0.0119184
ENSG00000172660	TAF15	11723646_x_at	0.556229	0.0256596
ENSG00000143374	TARS2	11726587_a_at	0.553794	0.00185907
ENSG00000143374	TARS2	11752407_x_at	0.562213	0.00967229
ENSG00000183751	TBL3	11723766_at	1.27613	0.0462713
ENSG00000136270	TBRG4	11734700_a_at	1.41362	8.03822e-05
ENSG00000113649	TCERG1	11755437_a_at	0.727652	0.00240693
ENSG00000164362	TERT	11730710_a_at	0.615155	4.81703e-05
ENSG00000029639	TFB1M	11744303_a_at	1.25075	0.00183526
ENSG00000162851	TFB2M	11722841_s_at	0.72979	0.00285643
ENSG00000100296	THOC5	11735792_a_at	1.13252	0.0190292
ENSG00000134077	THUMPD3	11743702_a_at	0.383295	0.010454
ENSG00000043514	TRIT1	11724292_s_at	0.794934	0.00524883
ENSG00000099899	TRMT2A	11725621_a_at	0.467068	0.00236211
ENSG00000089195	TRMT6	11743079_a_at	1.09456	0.0455296
ENSG00000171103	TRMT61B	11756472_x_at	0.535466	0.020542
ENSG00000116830	TTF2	11739863_a_at	2.41026	0.0355677
ENSG00000178952	TUFM	11715468_at	0.597666	0.00297047
ENSG00000198874	TYW1	11717966_s_at	0.996699	1.48161e-09
ENSG00000198874	TYW1	11717967_x_at	1.12967	5.77706e-06
ENSG00000163714	U2SURP	11747485_a_at	0.444146	0.0278748
ENSG00000221983	UBA52	11756215_x_at	0.25897	0.0394308
ENSG00000059145	UNKL	11724418_a_at	0.529408	0.0324572
ENSG00000142207	URB1	11734018_at	0.728721	0.00671939
ENSG00000103005	USB1	11717150_s_at	0.811366	0.000138087
ENSG00000168883	USP39	11754944_x_at	0.54028	1.63654e-07
ENSG00000156697	UTP14A	11733838_s_at	0.762359	0.00742715
ENSG00000253797	UTP14C	11733838_s_at	0.762359	0.00742715
ENSG00000011260	UTP18	11716868_at	0.475101	0.0300329
ENSG00000204394	VARS	11743989_a_at	1.04205	0.0401679
ENSG00000138442	WDR12	11746789_x_at	0.839063	2.41056e-05
ENSG00000163811	WDR43	11727833_at	1.61164	0.00226156
ENSG00000184575	XPOT	11716831_at	0.766505	0.00353381
ENSG00000088930	XRN2	11743118_a_at	0.665043	0.00267189
ENSG00000134684	YARS	11758118_s_at	0.872613	0.00511655
ENSG00000060138	YBX3	11729633_x_at	1.0656	1.70907e-06
ENSG00000163874	ZC3H12A	11755079_a_at	0.38356	0.000318363
ENSG00000158545	ZC3H18	11754791_x_at	0.434053	0.0442005
ENSG00000105939	ZC3HAV1	11717367_at	0.716485	0.00454764
ENSG00000139168	ZCRB1	11732161_at	0.481008	0.00736939
ENSG00000185650	ZFP36L1	11726889_at	0.745994	0.0141651
ENSG00000167962	ZNF598	11729224_s_at	0.555067	0.000448184
ENSG00000132485	ZRANB2	11728651_a_at	0.617229	0.0488543
ENSG00000172493	AFF1	11757834_s_at	-1.53412	5.31914e-09
ENSG00000155966	AFF2	11733488_at	-1.06656	1.43191e-07
ENSG00000144218	AFF3	11740528_a_at	-1.84159	0.00184819
ENSG00000134698	AGO4	11759312_at	-1.16276	0.021939
ENSG00000131503	ANKHD1	11752044_s_at	-0.511426	0.0124771
ENSG00000138303	ASCC1	11758681_s_at	-0.596019	0.0161761
ENSG00000123636	BAZ2B	11758040_s_at	-1.93742	0.00210973
ENSG00000135387	CAPRIN1	11720459_s_at	-0.246598	0.00241206
ENSG00000082258	CCNT2	11726081_a_at	-1.34392	0.0129641
ENSG00000149187	CELF1	11763403_a_at	-0.571516	0.0370795
ENSG00000013441	CLK1	11744827_a_at	-1.13246	0.00537751
ENSG00000113240	CLK4	11726516_s_at	-1.17252	0.0303027
ENSG00000113742	CPEB4	11745256_s_at	-2.49592	6.14958e-08
ENSG00000116791	CRYZ	11719891_s_at	-0.619254	0.00831428
ENSG00000173681	CXorf23	11740257_a_at	-1.64098	2.26282e-08
ENSG00000115866	DARS	11756661_a_at	-0.724578	0.00154355
ENSG00000092345	DAZL	11733121_s_at	-3.29569	6.65205e-35
ENSG00000100201	DDX17	11715476_s_at	-0.701442	2.04476e-07
ENSG00000109832	DDX25	11725997_at	-3.71165	1.89776e-22
ENSG00000215301	DDX3X	11758021_s_at	-0.467119	3.1025e-05
ENSG00000067048	DDX3Y	11724075_a_at	-6.17522	2.12325e-41
ENSG00000110367	DDX6	11718967_at	-1.09539	7.31466e-06
ENSG00000198692	EIF1AY	11720807_x_at	-6.28543	1.85979e-37
ENSG00000184708	EIF4ENIF1	11722096_a_at	-0.773086	1.39175e-05
ENSG00000075151	EIF4G3	11721532_x_at	-0.838557	0.00138908
ENSG00000107105	ELAVL2	11732756_a_at	-2.57823	0.000142649
ENSG00000162374	ELAVL4	11740713_a_at	-2.50926	0.00842054
ENSG00000112584	FAM120B	11763266_at	-1.32149	0.0425225
ENSG00000107164	FUBP3	11725141_a_at	-0.690052	5.5359e-05
ENSG00000198265	HELZ	11719510_at	-0.98865	0.0434837
ENSG00000162639	HENMT1	11720694_a_at	-0.481959	0.00244309
ENSG00000111911	HINT3	11725674_at	-2.26892	0.0203051
ENSG00000135486	HNRNPA1	11719462_x_at	-0.144739	0.0345794
ENSG00000073792	IGF2BP2	11757763_s_at	-0.758041	0.00487719
ENSG00000143624	INTS3	11720355_a_at	-0.585189	0.00680848
ENSG00000102786	INTS6	11727521_s_at	-0.524501	0.0286845
ENSG00000108848	LUC7L3	11739091_a_at	-0.603839	0.027388
ENSG00000176624	MEX3C	11758191_s_at	-1.59119	0.00278886
ENSG00000153944	MSI2	11732708_a_at	-1.03353	0.04392
ENSG00000103248	MTHFSD	11755145_a_at	-0.506992	0.0397469
ENSG00000188613	NANOS1	11734135_at	-1.33545	0.000334322
ENSG00000100101	NOL12	11736089_s_at	-0.762084	0.0358287
ENSG00000130305	NSUN5	11757473_x_at	-0.575253	0.0464402
ENSG00000168101	NUDT16L1	11758034_s_at	-1.35074	0.00124668
ENSG00000205978	NYNRIN	11722292_a_at	-1.12945	1.70749e-06
ENSG00000164329	PAPD4	11729357_x_at	-0.440858	0.0310598
ENSG00000110844	PRPF40B	11736989_s_at	-0.35358	0.027401
ENSG00000164985	PSIP1	11742933_a_at	-0.974335	0.00131011
ENSG00000117569	PTBP2	11758115_s_at	-1.43742	0.000466998
ENSG00000049883	PTCD2	11741030_a_at	-0.4401	0.00278685
ENSG00000172733	PURG	11727318_at	-2.54562	0.00206473
ENSG00000179912	R3HDM2	11746166_x_at	-0.940963	1.92269e-05
ENSG00000139746	RBM26	11732327_a_at	-0.86184	0.00392134
ENSG00000132819	RBM38	11715594_a_at	-0.564292	0.00077938
ENSG00000131051	RBM39	11752630_x_at	-0.400811	0.00278886
ENSG00000177483	RBM44	11732752_at	-0.513227	5.29108e-06
ENSG00000173914	RBM4B	11735691_a_at	-0.713506	0.0054366
ENSG00000003756	RBM5	11716008_x_at	-1.10631	0.0191707
ENSG00000004534	RBM6	11756415_x_at	-0.866353	0.00660229
ENSG00000157110	RBPMS	11719981_a_at	-1.85665	0.000818779
ENSG00000135870	RC3H1	11723587_at	-0.618751	0.0010265
ENSG00000101782	RIOK3	11725951_at	-1.29638	0.0116246
ENSG00000129824	RPS4Y1	11716411_x_at	-6.58517	1.41793e-30
ENSG00000213079	SCAF8	11744959_x_at	-0.800799	2.09084e-06
ENSG00000109618	SEPSECS	11739942_s_at	-1.13323	0.000414718
ENSG00000107290	SETX	11742784_at	-0.501408	0.0496689
ENSG00000115524	SF3B1	11716084_at	-0.273295	0.0463977
ENSG00000149577	SIDT2	11717991_a_at	-0.600148	0.00319485
ENSG00000172062	SMN1	11722657_x_at	-0.24293	0.022543
ENSG00000205571	SMN2	11722657_x_at	-0.24293	0.022543
ENSG00000153914	SREK1	11755038_s_at	-0.414306	0.00469798
ENSG00000185418	TARSL2	11743098_a_at	-1.39427	8.87344e-06
ENSG00000083544	TDRD3	11717490_a_at	-1.66313	5.22365e-05
ENSG00000129566	TEP1	11723894_a_at	-1.12397	1.33018e-05
ENSG00000120688	WBP4	11722218_a_at	-0.770821	0.001845
ENSG00000082898	XPO1	11716624_s_at	-0.362199	0.00502307
ENSG00000083896	YTHDC1	11717001_s_at	-0.534919	6.24786e-05
ENSG00000185728	YTHDF3	11756533_s_at	-0.493954	0.0028754
ENSG00000188177	ZC3H6	11724420_at	-0.700694	0.00990496
ENSG00000140948	ZCCHC14	11718880_at	-0.835153	5.21824e-06
ENSG00000141664	ZCCHC2	11763464_at	-0.132167	0.0226526
ENSG00000152518	ZFP36L2	11757420_s_at	-1.27096	4.21709e-05
ENSG00000103994	ZNF106	11716675_at	-1.11214	1.75908e-06
ENSG00000113761	ZNF346	11724812_a_at	-0.989106	0.0326806
ENSG00000075292	ZNF638	11756880_x_at	-0.549914	0.0286834

## Sheet: TableS4.GBM_TCGA_vs_GTEx
GBM Samples from TCGA vs. Normal Brain Samples from GTEx
EnsID	GeneSymbol	Log2FC	P-adjusted
ENSG00000106305	AIMP2	2.75922	0
ENSG00000183684	ALYREF	2.01002	0
ENSG00000179218	CALR	2.15698	0
ENSG00000174371	EXO1	3.71061	0
ENSG00000172183	ISG20	1.4719	3.14463e-38
ENSG00000111196	MAGOHB	1.19822	2.29019e-150
ENSG00000162385	MAGOH	0.752308	2.35662e-94
ENSG00000128626	MRPS12	0.88701	1.22675e-66
ENSG00000090263	MRPS33	0.807177	7.95205e-57
ENSG00000132603	NIP7	1.36193	1.16919e-260
ENSG00000132661	NXT1	2.26774	0
ENSG00000111331	OAS3	1.84541	3.9213e-55
ENSG00000171960	PPIH	1.05464	5.79377e-118
ENSG00000153250	RBMS1	0.919669	7.07618e-59
ENSG00000104889	RNASEH2A	2.90566	0
ENSG00000026297	RNASET2	1.89954	4.6951e-187
ENSG00000175792	RUVBL1	2.0144	0
ENSG00000125835	SNRPB	1.42733	3.00973e-169
ENSG00000143977	SNRPG	1.54859	3.19239e-146
ENSG00000088930	XRN2	1.38208	0
ENSG00000060138	YBX3	1.18092	9.43444e-26

## Sheet: TableS5.GBM_vs_LGG
Comparison GBM vs. Low Grade Gliomas
GBM_vs_AstrocytomaGrade2
GeneSymbol|Entrez	p-value	Median_HighGrade_NormalizedRSEM	Median_LowGrade_NormalizedRSEM
AIMP2|7965	2.70015e-07	661.216	463.888
CALR|811	1.95828e-12	17419.8	9138.65
YBX3|8531	2.08643e-10	1604.75	568.345
EXO1|9156	2.98521e-16	154.242	8.0351
ISG20|3669	2.06398e-13	157.462	27.1084
MAGOHB|55110	8.88455e-09	255.881	150.527
MAGOH|4116	5.7762e-15	490.404	269.175
MRPS12|6183	1.10254e-14	647.886	282.653
MRPS33|51650	1.97924e-07	825.58	557.881
NIP7|51388	5.51952e-11	490.743	300.279
NXT1|29107	1.03936e-16	528.188	186.998
OAS3|4940	8.26112e-10	1115.47	311.57
PPIH|10465	3.10831e-14	430.329	224.4
RBMS1|5937	1.1669e-10	716.04	311.469
RNASEH2A|10535	4.82185e-16	780.832	255.484
RNASET2|8635	0.000897718	1858.75	1061.48
RUVBL1|8607	2.63917e-11	1270.28	767.646
SNRPB|6628	9.06906e-14	2461.58	1276.97
SNRPG|6637	4.16304e-07	728.434	478.283
ALYREF|10189	1.5578e-13	1264.54	753.18
XRN2|22803	4.19787e-13	1963.27	1139.33
GBM_vs_AstrocytomaGrade3
GeneSymbol	p-value	Median_HighGrade_NormalizedRSEM	Median_LowGrade_NormalizedRSEM
AIMP2|7965	7.40408e-07	661.216	535.451
CALR|811	1.78843e-18	17419.8	10016.1
YBX3|8531	1.36311e-11	1604.75	788.578
EXO1|9156	9.96073e-10	154.242	51.7959
ISG20|3669	5.93749e-13	157.462	52.3758
MAGOHB|55110	9.80481e-16	255.881	148.732
MAGOH|4116	2.17162e-17	490.404	290.854
MRPS12|6183	1.66373e-20	647.886	322.42
MRPS33|51650	7.96796e-13	825.58	545.489
NIP7|51388	4.63824e-08	490.743	383.366
NXT1|29107	2.67974e-24	528.188	231.52
OAS3|4940	3.53748e-05	1115.47	665.066
PPIH|10465	4.65755e-19	430.329	248.573
RBMS1|5937	1.26294e-05	716.04	517.275
RNASEH2A|10535	1.43917e-14	780.832	358.433
RNASET2|8635	0.142825	1858.75	1541.45
RUVBL1|8607	4.01382e-09	1270.28	957.586
SNRPB|6628	5.87445e-14	2461.58	1461.45
SNRPG|6637	5.38053e-09	728.434	509.256
ALYREF|10189	2.36701e-09	1264.54	862.507
XRN2|22803	1.29565e-06	1963.27	1570.06
GBM_vs_OligodendrogliomaGrade2
GeneSymbol|Entrez	pvalue	Median_HighGrade_NormalizedRSEM	Median_LowGrade_NormalizedRSEM
AIMP2|7965	4.02941e-06	661.216	547.75
CALR|811	6.61904e-30	17419.8	8622.96
YBX3|8531	1.52115e-26	1604.75	411.775
EXO1|9156	9.42051e-27	154.242	16.5465
ISG20|3669	3.16111e-31	157.462	23.759
MAGOHB|55110	1.99323e-17	255.881	168.837
MAGOH|4116	6.17514e-30	490.404	182.378
MRPS12|6183	2.51497e-29	647.886	235.294
MRPS33|51650	2.54993e-08	825.58	607.873
NIP7|51388	6.70017e-23	490.743	310.627
NXT1|29107	4.70056e-32	528.188	185.405
OAS3|4940	4.88824e-16	1115.47	473.417
PPIH|10465	2.69383e-29	430.329	156.561
RBMS1|5937	5.33389e-27	716.04	250.354
RNASEH2A|10535	8.36394e-26	780.832	292.228
RNASET2|8635	4.80756e-16	1858.75	688.626
RUVBL1|8607	1.92217e-19	1270.28	868.226
SNRPB|6628	9.71566e-26	2461.58	1144.66
SNRPG|6637	5.43076e-17	728.434	461.117
ALYREF|10189	5.33259e-20	1264.54	794.574
XRN2|22803	1.40704e-23	1963.27	1249.14
GBM_vs_OligodendrogliomaGrade3
GeneSymbol|Entrez	p-value	Median_HighGrade_NormalizedRSEM	Median_LowGrade_NormalizedRSEM
AIMP2|7965	5.15281e-05	661.216	544.526
CALR|811	3.79396e-18	17419.8	8334.11
YBX3|8531	1.66265e-14	1604.75	586.32
EXO1|9156	1.42796e-12	154.242	31.1139
ISG20|3669	1.81654e-16	157.462	34.67
MAGOHB|55110	1.98959e-08	255.881	173.184
MAGOH|4116	1.23748e-19	490.404	181.121
MRPS12|6183	4.69356e-22	647.886	225.685
MRPS33|51650	7.06655e-06	825.58	608.201
NIP7|51388	4.53594e-15	490.743	303.904
NXT1|29107	2.84397e-21	528.188	188.529
OAS3|4940	1.85767e-07	1115.47	539.913
PPIH|10465	1.03164e-21	430.329	159.039
RBMS1|5937	1.10382e-16	716.04	231.889
RNASEH2A|10535	6.81753e-15	780.832	294.775
RNASET2|8635	7.18869e-18	1858.75	533.161
RUVBL1|8607	4.87415e-11	1270.28	863.555
SNRPB|6628	8.80663e-15	2461.58	1301.64
SNRPG|6637	1.94867e-11	728.434	432.607
ALYREF|10189	7.23113e-12	1264.54	811.641
XRN2|22803	8.83957e-11	1963.27	1364.19

## Sheet: TableS6.Knockdown_Efficiency
Knockdown efficiency
AIMP2
Condition	2eddCt	SD	Primer	Sequence	KD%
siControl	1	0.198683	Forward_Primer	AGTCCCGCCAAGATGATA	90.3
siAIMP2	0.0973506	0.0153722	Reverse_Primer	AGTCTGCATCTGGTGTTTG
ALYREF/THOC4
Condition	2eddCt	SD	Primer	Sequence	KD%
siControl	1	0.188997	Forward_Primer	GGCCATGAAGCAGTACAA	91.7
siALYREF	0.0835722	0.0151982	Reverse_Primer	GTCATGCCACCTCTGTTT
CALR
Condition	2eddCt	SD	Primer	Sequence	KD%
siControl	1	0.253172	Forward_Primer	CAGATCGACAACCCAGATTAC	86.2
siCALR	0.138344	0.0335701	Reverse_Primer	TACTGGGATCGGGAGAATAC
EXO1
Condition	2eddCt	SD	Primer	Sequence	KD%
siControl	1	0.185318	Forward_Primer	TCACGGTACCAGAGGATTAC	77.1
siEXO1	0.229039	0.0589718	Reverse_Primer	CATAGGCGTTCAGAGGAATAAG
ISG20
Condition	2eddCt	SD	Primer	Sequence	KD%
siControl	1	0.113325	Forward_Primer	GAGGGAGAGATCACCGATTA	92.5
siISG20	0.0756945	0.0229656	Reverse_Primer	CACCAGCTTGCCTTTCA
MAGOH
Condition	2eddCt	SD	Primer	Sequence	KD%
siControl	1	0.0791497	Forward_Primer	CGGACGGGAAGTTAAGATATG	95
siMAGOH	0.0581665	0.00916471	Reverse_Primer	GTTCCTCCATCACGCTTT
MAGOHB
Condition	2eddCt	SD	Primer	Sequence	KD%
siControl	1	0.231008	Forward_Primer	CCAGGAGGCTATGTCTCTAA	45
siMAGOHB	0.552929	0.111969	Reverse_Primer	GGCTACATAGTTCCACCTAAAG
MRPS12
Condition	2eddCt	SD	Primer	Sequence	KD%
siControl	1	0.160871	Forward_Primer	CTTGGCTCCTGTGTTTAGAG	78
siMRPS12	0.229066	0.0268228	Reverse_Primer	CGCCAGGGTCTGTTTATT
MRPS33
Condition	2eddCt	SD	Primer	Sequence	KD%
siControl	1	0.115012	Forward_Primer	TTCGGCACTGTAGCTTTG	95.4
siMRPS33	0.0454996	0.00797242	Reverse_Primer	CTTGAGTGGCAAGGAGTTAG
NIP7
Condition	2eddCt	SD	Primer	Sequence	KD%
siControl	1	0.285803	Forward_Primer	GCTAGCGAGACGAACTATTG	96.7
siNIP7	0.0324306	0.00945939	Reverse_Primer	TGCCTTGGTAACTGGAAAC
NXT1
Condition	2eddCt	SD	Primer	Sequence	KD%
siControl	1	0.0812855	Forward_Primer	CTTCCAGCGAGTTCCAAAT	70
siNXT1	0.300097	0.0668665	Reverse_Primer	CTTCACTGATCCACAGATGAC
OAS3
Condition	2eddCt	SD	Primer	Sequence	KD%
siControl	1	0.0888314	Forward_Primer	GGCCTCAAGAGTCAGTAAAG	87.5
siOAS3	0.12584	0.0230753	Reverse_Primer	TGAAGCAGTTGAGGAAGATG
PPIH
Condition	2eddCt	SD	Primer	Sequence	KD%
siControl	1	0.225372	Forward_Primer	GGGAAGCATGTGGTGTTT	90
siPPIH	0.100389	0.0199922	Reverse_Primer	CAGGTAGCTTGGGCTTATTG
RBMS1
Condition	2eddCt	SD	Primer	Sequence	KD%
siControl	1	0.203333	Forward_Primer	GCTCTCTCTCTCTCTCTCTATT	80
siRBMS1	0.20087	0.0382067	Reverse_Primer	GTTGGAGCTACTGGTTACTG
RNASEH2A
Condition	2eddCt	SD	Primer	Sequence	KD%
siControl	1	0.164691	Forward_Primer	GGTCTACGCCATCTGTTATTG	95.9
siRNASEH2A	0.0417234	0.0063695	Reverse_Primer	AGTCCGTGTCCTCCATTT
RNASET2
Condition	2eddCt	SD	Primer	Sequence	KD%
siControl	1	0.152976	Forward_Primer	GCCCTTGCCAGAGTATATG	88
siRNASET2	0.123251	0.0302541	Reverse_Primer	CTTAGTGAGGCACAGTTCTATC
RUVBL1
Condition	2eddCt	SD	Primer	Sequence	KD%
siControl	1	0.111301	Forward_Primer	GCAGAAAGAGCGAGTAGAAG	94.1
siRUVBL1	0.0590603	0.010648	Reverse_Primer	GAATTCTGTGGCATAGGTATCA
SNRPB
Condition	2eedCt	SD	Primer	Sequence	KD%
siControl	1	0.226622	Forward_Primer	CAAGCAGAAAGGGAAGAGAAG	90.4
siSNRPB	0.104234	0.0104387	Reverse_Primer	CAGTATCTTTGGGAGGAGGT
SNRPG
Condition	2eddCt	SD	Primer	Sequence	KD%
siControl	1	0.0694304	Forward_Primer	CGACTAGTGGACAACAGAAC	79
siSNRPG	0.215461	0.0297571	Reverse_Primer	CTCTGCTGAACAGCCATTAT
XNR2
Condition	2eddCt	SD	Primer	Sequence	KD%
siControl	1	0.101308	Forward_Primer	AACCTGAGCCAGAGGATAA	95.8
siXRN2	0.0415454	0.00337423	Reverse_Primer	CAGCTGCATCCACATCAA
YBX3
Condition	2eddCt	SD	Primer	Sequence	KD%
siControl	1	0.0867653	Forward_Primer	CATCAGACTGCCATCAAGAA	94.2
siYBX3	0.0580189	0.0146493	Reverse_Primer	CTTCTCTCCTTCAACCACATC

## Sheet: TableS7.DiffExpGenes_siSNRPB
ENSEMBL_ID	log2FoldChange	padj
ENSG00000000971	2.30584	1.63874e-65
ENSG00000003393	1.16891	2.56804e-128
ENSG00000003400	1.27016	0.00138335
ENSG00000003436	2.86444	0
ENSG00000004809	2.33073	0.00113335
ENSG00000005073	1.13886	3.60339e-06
ENSG00000005108	1.48272	3.02775e-39
ENSG00000005175	1.12023	1.09211e-94
ENSG00000005486	1.41717	1.51025e-126
ENSG00000005893	1.02307	1.02736e-152
ENSG00000006125	1.10759	1.07165e-147
ENSG00000006194	1.79976	2.86337e-194
ENSG00000006451	1.05622	1.24589e-91
ENSG00000006459	2.22658	1.0621e-166
ENSG00000006606	2.98948	2.26084e-55
ENSG00000006634	1.0075	9.98434e-63
ENSG00000006695	1.45229	2.04146e-82
ENSG00000006715	1.18027	5.77654e-172
ENSG00000007062	1.78872	0.00434299
ENSG00000007372	1.06775	3.13061e-59
ENSG00000007392	1.22769	3.92166e-110
ENSG00000007545	1.18931	4.50499e-34
ENSG00000007944	1.61743	1.50547e-99
ENSG00000008083	1.15747	2.03573e-122
ENSG00000008128	1.57332	4.47874e-09
ENSG00000010270	1.18695	4.69614e-154
ENSG00000010818	1.085	5.72956e-44
ENSG00000011021	1.01701	4.22969e-48
ENSG00000011114	1.24685	5.9138e-141
ENSG00000011243	1.01912	3.43785e-54
ENSG00000011422	2.06323	0
ENSG00000011426	1.04085	4.61803e-111
ENSG00000011465	2.34896	7.70155e-07
ENSG00000011638	1.62206	1.48058e-14
ENSG00000011677	1.807	3.89527e-107
ENSG00000012223	1.76294	0.0159845
ENSG00000012504	1.30933	3.10807e-06
ENSG00000013588	2.58447	2.32194e-250
ENSG00000014257	1.43358	0.000171956
ENSG00000015520	1.59482	0.0258509
ENSG00000015592	1.56317	0.0346122
ENSG00000016082	1.34999	0.000136124
ENSG00000016602	1.96495	0.00666775
ENSG00000018869	1.44201	4.72816e-12
ENSG00000019186	1.85741	3.19142e-16
ENSG00000019995	1.44983	7.04763e-253
ENSG00000023171	1.08022	8.80909e-24
ENSG00000023330	1.31632	4.7438e-129
ENSG00000023445	3.34067	4.32512e-99
ENSG00000023734	1.31898	1.70798e-211
ENSG00000023839	2.95154	1.58723e-74
ENSG00000026103	1.52992	6.30014e-34
ENSG00000028116	2.0138	0.00230118
ENSG00000028277	4.63844	3.3311e-54
ENSG00000028839	1.07618	4.79843e-70
ENSG00000029363	1.70023	0
ENSG00000029364	1.126	5.70343e-149
ENSG00000030304	1.62658	0.0247391
ENSG00000033327	1.17187	6.36154e-42
ENSG00000033627	1.07288	1.06494e-70
ENSG00000034152	1.32856	1.02239e-106
ENSG00000036257	1.35838	3.11021e-183
ENSG00000036549	1.60132	1.67806e-275
ENSG00000038219	1.45218	8.04959e-201
ENSG00000038295	2.77533	1.1608e-24
ENSG00000039600	1.56138	0.00221025
ENSG00000041353	2.68417	1.37673e-157
ENSG00000041802	1.7413	3.02032e-294
ENSG00000042429	1.64257	2.12299e-166
ENSG00000043355	1.14617	3.52135e-10
ENSG00000043591	2.26098	6.30685e-05
ENSG00000046604	1.66696	3.6072e-303
ENSG00000047249	1.44534	1.2625e-132
ENSG00000047315	1.08954	3.31927e-149
ENSG00000047457	2.26635	1.29188e-12
ENSG00000048162	1.44834	1.24334e-73
ENSG00000048649	1.03766	3.35671e-114
ENSG00000049130	1.57761	3.0108e-147
ENSG00000049759	1.90941	2.08896e-293
ENSG00000050628	3.72459	1.92475e-18
ENSG00000050730	2.99147	8.28335e-07
ENSG00000052841	1.34658	5.16882e-232
ENSG00000053372	1.00662	1.20613e-74
ENSG00000054267	1.01501	1.48947e-84
ENSG00000054277	1.89078	4.71611e-186
ENSG00000055044	1.10888	5.60493e-131
ENSG00000055070	1.59617	0
ENSG00000055483	1.12151	4.97508e-82
ENSG00000055732	2.27912	0.000350407
ENSG00000057149	1.51526	0.0357744
ENSG00000057294	1.89406	6.16881e-168
ENSG00000057468	3.01412	2.28561e-07
ENSG00000057657	1.70365	1.28683e-76
ENSG00000057663	1.17895	5.08243e-89
ENSG00000057704	2.1872	4.97181e-134
ENSG00000058085	1.58376	2.61513e-07
ENSG00000058404	3.00736	2.61878e-09
ENSG00000058729	1.41491	7.10046e-112
ENSG00000059728	2.82011	1.85172e-171
ENSG00000059758	1.28909	1.09059e-111
ENSG00000059769	1.34893	7.09997e-56
ENSG00000059804	1.23114	1.87458e-137
ENSG00000061794	1.59971	1.42491e-183
ENSG00000061936	1.17603	2.5494e-82
ENSG00000062194	1.18851	1.93616e-161
ENSG00000062282	1.3127	2.08975e-05
ENSG00000062582	1.25856	0.00055629
ENSG00000062650	1.09446	5.24078e-110
ENSG00000063046	1.04306	4.99021e-180
ENSG00000063438	2.71451	2.3442e-18
ENSG00000064195	1.44954	0.0321978
ENSG00000064300	1.34678	1.44129e-10
ENSG00000064763	2.00442	2.26184e-54
ENSG00000064989	2.66298	0
ENSG00000065526	1.19631	1.25847e-112
ENSG00000065548	1.48753	1.65676e-213
ENSG00000065809	1.76642	3.87122e-140
ENSG00000065911	1.93395	0
ENSG00000066117	1.11439	6.24808e-123
ENSG00000066923	3.05722	1.44246e-26
ENSG00000067082	1.68948	9.53852e-239
ENSG00000067334	1.43123	4.36123e-200
ENSG00000067533	1.47806	2.87179e-118
ENSG00000067715	2.11597	1.1557e-262
ENSG00000067798	3.44493	3.66619e-227
ENSG00000068028	1.66954	3.00961e-86
ENSG00000068305	1.91556	0
ENSG00000069020	2.22424	1.06676e-197
ENSG00000069399	2.16029	1.3566e-79
ENSG00000069431	2.09995	0.00250957
ENSG00000069482	1.69657	0.0139623
ENSG00000069702	1.43365	2.71681e-23
ENSG00000069869	1.04681	9.16728e-133
ENSG00000070495	1.70674	9.46034e-209
ENSG00000070770	1.2468	7.62267e-136
ENSG00000070961	1.06255	5.85478e-125
ENSG00000072401	1.17914	4.48898e-81
ENSG00000073146	1.67853	2.4709e-12
ENSG00000073282	3.12621	1.78133e-08
ENSG00000073536	1.44598	1.90609e-73
ENSG00000073737	1.48061	0.0158044
ENSG00000073756	1.27667	2.74618e-16
ENSG00000073849	1.43368	6.88714e-46
ENSG00000074410	1.54227	3.21175e-51
ENSG00000074966	2.95466	2.10578e-54
ENSG00000075089	1.11142	4.82286e-61
ENSG00000075391	1.3505	6.80305e-115
ENSG00000075413	1.02137	1.98032e-111
ENSG00000076650	1.574	2.21482e-69
ENSG00000077238	1.39607	3.82025e-08
ENSG00000078098	1.13059	6.59647e-08
ENSG00000078142	1.08494	1.25457e-61
ENSG00000078237	1.22386	3.97221e-38
ENSG00000078687	1.62016	1.09652e-94
ENSG00000079102	1.3866	3.87404e-27
ENSG00000079150	1.22283	6.12944e-50
ENSG00000079215	1.11556	1.15734e-95
ENSG00000079263	1.5026	0.00245063
ENSG00000079337	1.66624	0.00108361
ENSG00000079385	2.37473	0.000447381
ENSG00000080200	1.29129	4.98242e-57
ENSG00000080371	1.13686	5.80323e-123
ENSG00000080709	1.59904	0.0256457
ENSG00000080802	1.19908	2.25409e-88
ENSG00000080824	1.04726	7.5389e-109
ENSG00000081041	1.94075	0.000102954
ENSG00000081051	1.51541	2.68516e-06
ENSG00000081148	1.64413	1.61213e-06
ENSG00000081237	1.90522	0.0075811
ENSG00000081320	2.00207	2.82127e-144
ENSG00000081377	1.10318	1.91756e-74
ENSG00000081386	1.18404	5.35918e-76
ENSG00000081721	1.65195	2.40516e-153
ENSG00000082126	1.46589	7.656e-06
ENSG00000082213	1.44793	6.12652e-180
ENSG00000082269	1.38557	4.78854e-66
ENSG00000082482	1.03307	0.000183688
ENSG00000083168	1.26333	7.01359e-171
ENSG00000083535	1.06441	2.6194e-37
ENSG00000083857	1.11326	5.51935e-120
ENSG00000083896	1.26457	2.10689e-178
ENSG00000084073	1.09607	2.59736e-132
ENSG00000084463	1.20853	5.67498e-147
ENSG00000085465	3.46989	7.4618e-130
ENSG00000085514	1.04478	0.0186385
ENSG00000085563	1.86622	2.38701e-17
ENSG00000085721	2.2724	0
ENSG00000085978	1.05898	3.103e-67
ENSG00000086589	1.73528	4.98864e-245
ENSG00000086730	1.0048	0.00544089
ENSG00000087074	3.44099	0
ENSG00000087087	1.27096	1.09605e-167
ENSG00000087095	1.64522	5.74076e-167
ENSG00000087128	1.56208	0.0348096
ENSG00000087157	1.40194	2.06226e-104
ENSG00000087494	1.6825	4.8433e-113
ENSG00000088356	2.21939	5.61559e-214
ENSG00000088448	1.17071	1.46063e-102
ENSG00000088756	1.07777	5.09542e-33
ENSG00000088826	1.30507	1.22588e-73
ENSG00000089009	1.09809	3.49592e-190
ENSG00000089048	1.56092	3.11504e-184
ENSG00000089327	1.38448	3.73011e-74
ENSG00000090339	2.28505	3.46515e-78
ENSG00000090530	1.9147	6.46269e-206
ENSG00000091009	1.81173	7.922e-300
ENSG00000091010	2.12983	0.00213831
ENSG00000091073	1.47688	3.17773e-53
ENSG00000091128	2.70358	3.06598e-07
ENSG00000091164	1.61239	2.55434e-150
ENSG00000091436	1.81672	0
ENSG00000091831	1.43344	0.0142892
ENSG00000091844	1.97735	5.28796e-123
ENSG00000092978	1.09146	5.29823e-47
ENSG00000095015	1.45499	3.08558e-102
ENSG00000095794	1.5278	1.07355e-51
ENSG00000096717	1.14291	1.36313e-77
ENSG00000096968	1.14739	1.66791e-35
ENSG00000099204	1.96755	0
ENSG00000099250	2.12374	0
ENSG00000099860	1.37065	2.07159e-64
ENSG00000099937	5.70103	1.80158e-32
ENSG00000099942	1.00418	8.46196e-124
ENSG00000100024	2.17364	0.000207394
ENSG00000100068	1.68648	2.08605e-40
ENSG00000100101	1.32639	1.37608e-44
ENSG00000100109	1.30376	1.95517e-106
ENSG00000100216	1.02959	3.17667e-85
ENSG00000100227	1.21448	7.20706e-133
ENSG00000100288	1.72124	0.000816229
ENSG00000100292	3.06253	0
ENSG00000100311	1.11447	3.22832e-49
ENSG00000100330	1.0168	3.46165e-100
ENSG00000100335	1.0303	5.0144e-81
ENSG00000100336	2.39322	1.11542e-05
ENSG00000100353	1.19899	3.82017e-172
ENSG00000100439	1.36978	8.83073e-134
ENSG00000100532	1.37628	2.3764e-54
ENSG00000100554	1.12754	4.73868e-113
ENSG00000100601	1.01383	6.6142e-28
ENSG00000100603	1.06111	4.17489e-106
ENSG00000100625	1.33884	8.00229e-91
ENSG00000100764	1.18477	4.14925e-75
ENSG00000100784	1.60401	4.60361e-52
ENSG00000100796	1.47224	9.93302e-195
ENSG00000100814	1.37409	3.11892e-118
ENSG00000100890	1.85654	0.000350614
ENSG00000100941	1.1924	2.77944e-165
ENSG00000100987	2.88237	5.85884e-08
ENSG00000101132	1.51938	1.05199e-123
ENSG00000101134	1.18889	2.84233e-41
ENSG00000101146	1.14703	6.75283e-115
ENSG00000101166	1.06	4.22141e-92
ENSG00000101181	1.00658	2.15447e-49
ENSG00000101187	1.092	2.81351e-23
ENSG00000101216	1.09862	9.803e-40
ENSG00000101247	1.36544	4.61668e-52
ENSG00000101255	2.47113	0
ENSG00000101266	1.08361	1.63536e-137
ENSG00000101367	1.217	6.89258e-167
ENSG00000101558	1.01677	3.98692e-135
ENSG00000101624	1.07339	4.39528e-38
ENSG00000101654	1.6261	0
ENSG00000101665	2.0838	1.53186e-57
ENSG00000101745	1.22923	4.31227e-133
ENSG00000101890	1.98043	0.00599109
ENSG00000101928	1.22097	1.41364e-49
ENSG00000101935	1.10698	7.35429e-94
ENSG00000101977	2.687	3.36134e-16
ENSG00000102024	1.12276	1.34957e-169
ENSG00000102081	1.05206	1.95662e-95
ENSG00000102098	1.81298	9.82001e-67
ENSG00000102128	1.67417	0.00431218
ENSG00000102174	1.52744	2.98854e-78
ENSG00000102218	1.15221	9.90966e-74
ENSG00000102265	1.60269	1.05268e-156
ENSG00000102287	2.81695	2.23837e-107
ENSG00000102385	1.40374	1.78637e-10
ENSG00000102387	2.14126	0.000187826
ENSG00000102524	2.00606	1.85483e-05
ENSG00000102531	1.44744	1.57673e-265
ENSG00000102547	1.5743	3.83096e-48
ENSG00000102554	2.9856	0
ENSG00000102678	1.07084	1.65103e-10
ENSG00000102794	1.85636	0.0104749
ENSG00000102802	1.06695	1.68894e-06
ENSG00000102908	1.4987	7.26556e-31
ENSG00000103194	1.24698	1.03946e-164
ENSG00000103241	1.06014	9.10875e-32
ENSG00000103472	2.29545	2.26996e-09
ENSG00000103591	1.17102	7.51971e-125
ENSG00000103832	1.02492	0.0167054
ENSG00000104140	3.03585	3.2554e-44
ENSG00000104142	1.30821	2.87092e-88
ENSG00000104221	1.56665	1.40308e-90
ENSG00000104237	3.87407	1.95459e-09
ENSG00000104312	1.83924	1.40423e-167
ENSG00000104327	1.86753	1.53487e-05
ENSG00000104341	1.61223	0
ENSG00000104419	1.4496	2.90395e-172
ENSG00000104432	1.75738	1.25826e-15
ENSG00000104435	2.66186	9.39724e-05
ENSG00000104447	1.09766	3.8502e-124
ENSG00000104626	1.05674	2.67415e-84
ENSG00000104635	1.21462	1.92724e-134
ENSG00000104691	2.07804	4.76526e-100
ENSG00000104695	1.98866	0
ENSG00000104825	1.49635	1.15917e-80
ENSG00000104859	1.13017	5.28611e-41
ENSG00000104899	1.01502	2.79783e-07
ENSG00000105146	2.9864	4.8005e-21
ENSG00000105219	1.46113	0.0158958
ENSG00000105321	1.24089	6.28147e-52
ENSG00000105369	1.96761	0.00315773
ENSG00000105383	2.51119	0.0002739
ENSG00000105447	1.02293	1.53558e-59
ENSG00000105497	1.30902	1.11123e-51
ENSG00000105499	1.52107	0.0220832
ENSG00000105617	1.22178	2.62824e-24
ENSG00000105656	1.68056	1.04755e-55
ENSG00000105663	1.3051	0.0371082
ENSG00000105732	1.08056	6.94801e-25
ENSG00000105778	1.83337	0
ENSG00000105821	2.07944	4.72428e-284
ENSG00000105835	1.60822	3.99185e-219
ENSG00000105849	1.92175	0
ENSG00000105851	1.07899	1.53499e-10
ENSG00000105856	1.00612	2.2135e-84
ENSG00000105879	1.13498	2.95774e-69
ENSG00000105887	1.48403	0
ENSG00000105963	4.3147	1.47605e-29
ENSG00000105974	1.16452	7.05015e-181
ENSG00000105976	1.79735	0
ENSG00000105991	1.43546	5.42691e-31
ENSG00000105993	1.16368	1.33738e-141
ENSG00000106004	1.09935	1.32059e-34
ENSG00000106006	1.13818	3.31033e-16
ENSG00000106052	1.18213	7.55794e-161
ENSG00000106069	1.23496	9.79612e-22
ENSG00000106089	2.06512	3.26466e-191
ENSG00000106245	1.61686	2.33839e-246
ENSG00000106299	1.63461	2.23766e-256
ENSG00000106346	1.12912	1.24438e-97
ENSG00000106404	1.65518	1.09972e-43
ENSG00000106546	2.07995	3.15103e-19
ENSG00000106617	1.01758	1.24844e-70
ENSG00000106714	2.34902	4.06888e-277
ENSG00000106819	4.639	5.84706e-16
ENSG00000106823	2.41691	6.18382e-12
ENSG00000107099	2.36125	6.06485e-13
ENSG00000107105	2.3518	6.75556e-18
ENSG00000107201	1.21541	3.85398e-68
ENSG00000107242	1.02825	0.00440862
ENSG00000107485	1.4542	1.2201e-19
ENSG00000107643	1.08938	5.35544e-100
ENSG00000107815	1.36343	5.76595e-72
ENSG00000107937	1.20073	1.91147e-100
ENSG00000107951	1.07503	2.67513e-31
ENSG00000107984	1.57668	1.54369e-159
ENSG00000108061	1.09977	7.85489e-93
ENSG00000108064	1.34097	1.81744e-159
ENSG00000108094	1.60191	4.1382e-144
ENSG00000108176	2.26568	1.93286e-87
ENSG00000108231	1.72909	0.0183214
ENSG00000108349	1.17644	9.07517e-150
ENSG00000108551	1.48317	2.43387e-14
ENSG00000108576	4.46035	3.47116e-17
ENSG00000108587	1.25934	9.84307e-146
ENSG00000108688	2.00543	0.00535687
ENSG00000108774	1.13288	3.23312e-63
ENSG00000108854	1.55505	1.0487e-237
ENSG00000108958	1.69043	2.82748e-10
ENSG00000109133	1.07673	2.2967e-113
ENSG00000109171	1.31761	9.1341e-149
ENSG00000109189	1.15803	3.49853e-117
ENSG00000109193	3.54997	1.69667e-08
ENSG00000109270	1.51871	1.41532e-180
ENSG00000109466	1.0476	6.18308e-61
ENSG00000109475	1.08688	1.70746e-161
ENSG00000109511	1.67258	0.0157596
ENSG00000109519	1.0561	1.28882e-68
ENSG00000109606	1.11047	2.35833e-173
ENSG00000109743	1.94424	2.05094e-06
ENSG00000109756	1.5211	4.55248e-216
ENSG00000109771	1.28027	1.3469e-07
ENSG00000109787	1.39191	5.18959e-182
ENSG00000109927	2.37323	3.28623e-38
ENSG00000109971	1.44288	1.50995e-266
ENSG00000110025	1.90794	0.000126018
ENSG00000110047	1.20979	6.88963e-80
ENSG00000110066	1.04517	1.55861e-69
ENSG00000110104	1.47873	3.06835e-80
ENSG00000110172	1.0141	2.1752e-60
ENSG00000110347	2.74726	5.07069e-05
ENSG00000110395	1.30256	1.57399e-111
ENSG00000110435	1.00444	5.59147e-96
ENSG00000110711	1.50431	1.57468e-85
ENSG00000110721	1.81219	3.72917e-71
ENSG00000110848	4.90541	3.30908e-18
ENSG00000110852	1.59386	1.97504e-142
ENSG00000110876	5.04519	2.47812e-97
ENSG00000111011	1.53815	3.12192e-234
ENSG00000111012	1.38922	2.41687e-11
ENSG00000111057	1.13529	7.01564e-105
ENSG00000111215	2.14148	5.06737e-37
ENSG00000111224	1.40005	0.000124723
ENSG00000111348	2.24201	2.488e-88
ENSG00000111371	2.03186	0
ENSG00000111404	1.43761	9.6083e-07
ENSG00000111641	1.17905	6.08376e-94
ENSG00000111713	2.41554	1.96628e-05
ENSG00000111725	1.31512	9.86541e-81
ENSG00000111816	1.24845	1.25377e-18
ENSG00000111860	1.12063	9.86084e-54
ENSG00000111886	3.02776	2.97413e-39
ENSG00000111897	1.13779	2.71999e-176
ENSG00000111912	1.74394	1.55752e-179
ENSG00000112031	1.23701	3.72741e-69
ENSG00000112175	2.58527	0.000100594
ENSG00000112183	1.009	3.46086e-55
ENSG00000112273	4.33536	2.98091e-12
ENSG00000112290	1.08737	6.53475e-58
ENSG00000112319	1.52393	2.40386e-301
ENSG00000112406	1.30339	8.46592e-80
ENSG00000112419	1.83271	8.32851e-106
ENSG00000112578	1.19019	2.6604e-48
ENSG00000112599	4.76002	3.87119e-110
ENSG00000112697	1.57175	0
ENSG00000112742	1.28384	2.48439e-130
ENSG00000112763	1.85583	1.96495e-225
ENSG00000112773	2.00231	0
ENSG00000112837	4.10048	3.96247e-14
ENSG00000113068	1.35942	1.61878e-132
ENSG00000113070	3.52251	0
ENSG00000113083	1.11481	5.69693e-120
ENSG00000113194	1.05903	7.51598e-147
ENSG00000113212	1.08532	2.09874e-05
ENSG00000113248	1.70253	1.85476e-48
ENSG00000113361	2.26856	0
ENSG00000113389	4.92955	7.72051e-203
ENSG00000113396	1.92548	9.73165e-46
ENSG00000113407	1.04735	9.33371e-111
ENSG00000113448	2.37982	4.09529e-269
ENSG00000113460	1.69287	4.55029e-186
ENSG00000113494	1.28167	8.70175e-11
ENSG00000113594	1.63565	1.63815e-181
ENSG00000113600	4.52138	7.32069e-15
ENSG00000113649	1.24908	1.90006e-147
ENSG00000113658	1.09203	7.90961e-161
ENSG00000113734	1.12731	2.04965e-30
ENSG00000113739	1.08582	1.88878e-70
ENSG00000113742	1.77509	7.69656e-227
ENSG00000113905	2.69603	0.000122683
ENSG00000113916	1.98202	2.28916e-213
ENSG00000113924	3.14029	6.57918e-13
ENSG00000114019	1.01684	6.66266e-94
ENSG00000114030	1.49545	7.35023e-208
ENSG00000114124	2.7832	1.74106e-05
ENSG00000114200	1.63223	3.17063e-106
ENSG00000114204	3.0259	1.78545e-06
ENSG00000114279	1.46115	2.25953e-72
ENSG00000114423	1.22002	1.0252e-61
ENSG00000114541	1.05081	2.10339e-09
ENSG00000114737	1.76537	3.32247e-05
ENSG00000114739	1.13238	9.39302e-27
ENSG00000114796	1.04035	7.74895e-96
ENSG00000114861	1.13091	1.02722e-92
ENSG00000114933	1.67717	6.63735e-28
ENSG00000115008	4.6001	1.52423e-71
ENSG00000115009	3.046	1.32338e-06
ENSG00000115020	1.12656	5.41424e-105
ENSG00000115233	1.44534	8.12251e-254
ENSG00000115239	1.11989	5.87993e-05
ENSG00000115368	1.06662	8.28328e-88
ENSG00000115523	3.78438	5.45858e-09
ENSG00000115540	1.24876	1.17166e-77
ENSG00000115602	1.40953	0.0494444
ENSG00000115762	1.18369	3.91775e-134
ENSG00000115816	1.58087	1.11093e-215
ENSG00000115844	1.82575	1.69117e-15
ENSG00000115896	1.12281	0.00155674
ENSG00000115919	1.91384	3.29407e-13
ENSG00000115946	1.40964	1.76372e-102
ENSG00000115947	1.11909	4.0619e-92
ENSG00000115963	2.55839	0
ENSG00000116016	1.11988	8.29801e-51
ENSG00000116017	1.07796	4.7877e-13
ENSG00000116095	1.7383	5.21732e-164
ENSG00000116183	2.53869	7.93389e-51
ENSG00000116514	1.72603	1.96224e-136
ENSG00000116584	1.10501	1.16464e-107
ENSG00000116604	1.26649	3.28307e-86
ENSG00000116668	1.14909	7.58255e-23
ENSG00000116675	1.53679	4.63438e-79
ENSG00000116678	1.33879	1.2956e-115
ENSG00000116698	1.86519	0
ENSG00000116701	2.97419	7.33593e-37
ENSG00000116717	1.80029	6.25283e-231
ENSG00000116729	1.25338	1.60138e-193
ENSG00000116741	1.97715	3.63115e-93
ENSG00000116747	1.16232	1.12818e-143
ENSG00000116833	2.48248	2.30239e-15
ENSG00000116882	1.74586	0.0171487
ENSG00000116903	1.4746	1.53185e-128
ENSG00000116954	1.43195	5.6287e-161
ENSG00000116991	1.04831	4.71895e-70
ENSG00000117000	2.24239	0
ENSG00000117010	1.45531	5.03045e-33
ENSG00000117036	1.68381	2.246e-233
ENSG00000117069	1.57738	7.6565e-17
ENSG00000117133	1.48725	2.50723e-216
ENSG00000117152	1.30889	4.63443e-141
ENSG00000117174	1.53131	1.00399e-166
ENSG00000117222	1.35453	4.3971e-132
ENSG00000117245	1.43756	0.00137287
ENSG00000117360	2.6109	0
ENSG00000117410	1.30092	1.32022e-166
ENSG00000117533	1.05885	3.55853e-56
ENSG00000117569	2.09757	1.08683e-291
ENSG00000117597	1.93247	1.0487e-237
ENSG00000117614	1.64339	4.91458e-209
ENSG00000117650	1.07798	8.45013e-67
ENSG00000117707	2.35278	1.27399e-284
ENSG00000118004	1.39696	8.93993e-05
ENSG00000118407	1.98989	2.03244e-44
ENSG00000118473	2.49599	1.38596e-06
ENSG00000118514	2.18973	3.91377e-08
ENSG00000118515	2.37929	5.76112e-255
ENSG00000118523	1.84631	0
ENSG00000118579	1.23146	5.41915e-141
ENSG00000118620	1.25213	1.35259e-59
ENSG00000118785	1.60202	0
ENSG00000118900	1.21656	5.96827e-120
ENSG00000118971	1.77215	0.0145695
ENSG00000119048	1.26516	2.44237e-116
ENSG00000119280	1.47868	1.59391e-137
ENSG00000119541	1.5799	5.25729e-179
ENSG00000119616	1.01318	2.00201e-101
ENSG00000119630	1.5344	1.02805e-58
ENSG00000119715	2.60002	1.39618e-18
ENSG00000119737	1.03993	5.04979e-05
ENSG00000119844	1.21577	6.41137e-86
ENSG00000119953	1.27184	3.49857e-127
ENSG00000120051	1.16937	2.4295e-05
ENSG00000120071	1.3034	3.97978e-140
ENSG00000120149	1.84036	2.34749e-58
ENSG00000120217	1.52568	8.03772e-154
ENSG00000120265	1.04959	1.566e-96
ENSG00000120327	1.64131	4.02436e-50
ENSG00000120616	1.54588	1.31067e-98
ENSG00000120685	1.09604	4.88173e-88
ENSG00000120690	1.22089	5.21431e-125
ENSG00000120694	1.92155	0
ENSG00000120709	1.17857	6.14598e-99
ENSG00000120756	1.48078	2.27858e-193
ENSG00000120875	2.85105	0
ENSG00000120937	1.70979	0.018331
ENSG00000121039	1.54402	6.99382e-85
ENSG00000121058	1.58057	1.92538e-128
ENSG00000121207	1.36881	6.0419e-22
ENSG00000121274	1.0982	3.86504e-65
ENSG00000121318	1.06407	0.0213824
ENSG00000121350	1.12621	1.68387e-34
ENSG00000121361	1.21292	3.65422e-06
ENSG00000121454	1.41738	0.00679053
ENSG00000121552	2.07292	0.00307271
ENSG00000121577	1.51864	0.00150598
ENSG00000121621	1.58481	2.81925e-223
ENSG00000121716	2.26373	8.76855e-57
ENSG00000121895	5.01283	1.87914e-33
ENSG00000121931	1.5501	3.08265e-133
ENSG00000122026	1.40758	2.81768e-55
ENSG00000122035	3.58287	4.26485e-43
ENSG00000122390	1.42462	2.16496e-14
ENSG00000122406	1.17052	1.22172e-176
ENSG00000122477	1.52718	3.60976e-14
ENSG00000122482	1.03575	1.6567e-98
ENSG00000122545	1.07275	1.64844e-190
ENSG00000122641	1.50684	8.66083e-09
ENSG00000122643	1.17635	4.45331e-102
ENSG00000122870	1.12972	5.38169e-77
ENSG00000122965	1.08601	9.42367e-47
ENSG00000123066	1.16133	1.67243e-141
ENSG00000123091	1.07488	2.95704e-135
ENSG00000123131	1.09592	8.63973e-126
ENSG00000123136	1.6981	1.80473e-217
ENSG00000123338	3.22235	1.9714e-06
ENSG00000123395	1.04083	9.2816e-49
ENSG00000123496	1.86996	0
ENSG00000123500	1.48553	0.0445385
ENSG00000123545	1.28562	1.73027e-43
ENSG00000123610	1.62911	3.56738e-16
ENSG00000123636	1.12029	1.47167e-91
ENSG00000123700	2.00071	2.06296e-121
ENSG00000123892	4.0482	8.6804e-30
ENSG00000123901	2.27388	0.00152401
ENSG00000123977	1.77511	0.0135833
ENSG00000124019	1.76973	0.014699
ENSG00000124107	2.073	0.00410799
ENSG00000124145	1.06664	6.36751e-92
ENSG00000124151	1.73353	3.89356e-220
ENSG00000124171	1.78909	4.30868e-64
ENSG00000124209	1.09915	7.88992e-95
ENSG00000124253	1.71037	1.68285e-21
ENSG00000124380	1.24879	1.92141e-83
ENSG00000124383	1.34519	2.56952e-95
ENSG00000124466	1.48664	2.18631e-13
ENSG00000124496	2.28195	4.43033e-92
ENSG00000124532	1.05073	7.53562e-76
ENSG00000124635	3.50152	3.57516e-73
ENSG00000124657	2.67646	4.33713e-07
ENSG00000124678	1.82861	0.000170463
ENSG00000124688	1.21676	7.92465e-65
ENSG00000124882	4.46851	2.87804e-31
ENSG00000125046	1.86913	8.26451e-05
ENSG00000125245	4.41307	1.69117e-15
ENSG00000125347	1.33542	2.77699e-34
ENSG00000125363	3.27597	1.2493e-06
ENSG00000125378	1.30968	3.20661e-16
ENSG00000125538	5.44064	7.39365e-24
ENSG00000125740	1.76774	5.53484e-15
ENSG00000125772	1.84853	2.66929e-212
ENSG00000125775	3.14307	6.27737e-42
ENSG00000125810	2.08303	0.00361651
ENSG00000125870	1.12907	5.67671e-114
ENSG00000125966	1.73297	8.49546e-12
ENSG00000126368	1.26876	6.76208e-36
ENSG00000126524	1.53494	1.07452e-158
ENSG00000126759	3.37782	1.24199e-25
ENSG00000126775	1.33263	4.75555e-83
ENSG00000126803	1.38493	8.30823e-11
ENSG00000126838	2.22726	0.00161697
ENSG00000126860	3.11531	4.6423e-12
ENSG00000126861	4.58091	5.87766e-14
ENSG00000127081	1.13644	1.49634e-29
ENSG00000127311	1.34315	9.45007e-18
ENSG00000127325	3.33711	2.87263e-32
ENSG00000127528	1.09411	4.15315e-10
ENSG00000127804	1.88956	0
ENSG00000127870	1.26687	2.20451e-109
ENSG00000127928	1.49366	9.20146e-06
ENSG00000127993	1.20261	3.27832e-41
ENSG00000128016	2.09985	4.45849e-77
ENSG00000128271	2.73923	1.17571e-13
ENSG00000128272	1.21356	5.68304e-202
ENSG00000128510	2.14925	5.37766e-146
ENSG00000128536	1.1582	1.93165e-05
ENSG00000128564	1.77895	0.000212323
ENSG00000128585	1.25969	1.30495e-115
ENSG00000128606	1.65256	5.20534e-57
ENSG00000128641	1.10933	4.94703e-116
ENSG00000128656	1.22004	5.98947e-90
ENSG00000128918	4.26638	1.34173e-56
ENSG00000128965	2.23265	1.1041e-133
ENSG00000129048	2.88984	1.54724e-05
ENSG00000129159	1.67026	4.68619e-07
ENSG00000129315	1.16838	9.92535e-122
ENSG00000129422	1.29383	3.52093e-66
ENSG00000129437	1.82893	0.00867083
ENSG00000129460	1.14905	2.86847e-55
ENSG00000129474	1.06501	3.21758e-70
ENSG00000129514	2.51229	1.28589e-171
ENSG00000129562	1.03024	4.18715e-84
ENSG00000129682	1.09394	1.23476e-44
ENSG00000129749	1.10298	0.000550797
ENSG00000129932	1.34459	3.62472e-38
ENSG00000130045	3.4318	6.69861e-10
ENSG00000130159	1.15313	2.65791e-26
ENSG00000130222	2.51031	1.97643e-10
ENSG00000130224	1.60423	3.15314e-147
ENSG00000130449	1.23663	1.80012e-155
ENSG00000130479	1.19014	2.15447e-49
ENSG00000130513	4.29965	0
ENSG00000130544	1.43913	2.72655e-35
ENSG00000130561	3.69271	1.63389e-08
ENSG00000130649	1.6315	3.56294e-10
ENSG00000130741	1.19617	2.03283e-193
ENSG00000130766	2.44842	6.37939e-232
ENSG00000130783	2.51198	7.75544e-20
ENSG00000130803	1.23688	9.17283e-104
ENSG00000130818	1.27158	1.54726e-47
ENSG00000130935	1.34336	8.76344e-150
ENSG00000130956	1.20563	1.548e-70
ENSG00000131023	1.45015	3.73398e-156
ENSG00000131043	1.07469	3.5934e-51
ENSG00000131051	1.35454	9.01523e-215
ENSG00000131080	1.91186	3.69888e-15
ENSG00000131100	1.13739	1.96629e-122
ENSG00000131148	1.19697	2.09081e-76
ENSG00000131203	3.50171	1.11757e-28
ENSG00000131378	2.534	4.87543e-60
ENSG00000131471	4.90076	9.78188e-82
ENSG00000131480	3.09698	2.90783e-73
ENSG00000131503	1.04536	4.84277e-11
ENSG00000131620	1.55115	0.000238938
ENSG00000131759	1.50886	4.57371e-129
ENSG00000131773	1.03112	7.19441e-82
ENSG00000131876	1.0816	1.90244e-112
ENSG00000131931	1.1871	2.32077e-45
ENSG00000131941	1.37904	1.98973e-122
ENSG00000132330	1.10597	5.65167e-07
ENSG00000132359	1.15914	1.0219e-34
ENSG00000132498	1.31876	0.0339238
ENSG00000132680	1.20877	6.47446e-119
ENSG00000132718	1.35227	6.04554e-245
ENSG00000132823	1.83075	7.68315e-190
ENSG00000132911	1.69099	0.0141809
ENSG00000132952	1.59197	1.3733e-146
ENSG00000132963	1.08878	4.90682e-121
ENSG00000132964	1.29431	1.81902e-69
ENSG00000132970	1.03786	3.8147e-30
ENSG00000133048	1.35518	0.00668215
ENSG00000133067	1.37694	1.41522e-05
ENSG00000133107	1.85014	9.80115e-06
ENSG00000133134	1.34272	7.48242e-07
ENSG00000133226	1.52557	0
ENSG00000133393	1.00351	9.99704e-105
ENSG00000133398	1.76472	2.32884e-158
ENSG00000133639	1.54104	1.25735e-221
ENSG00000133657	1.05032	9.6604e-150
ENSG00000133710	6.11219	3.08467e-35
ENSG00000133773	1.02436	5.95369e-51
ENSG00000133789	1.55523	2.44605e-255
ENSG00000133818	1.4896	1.52595e-130
ENSG00000133961	1.05947	8.00479e-97
ENSG00000133983	1.25921	7.95605e-23
ENSG00000133997	1.39674	1.10497e-62
ENSG00000134007	1.68606	0.0218188
ENSG00000134014	1.18511	2.50633e-87
ENSG00000134108	1.35668	2.10288e-179
ENSG00000134153	1.23721	1.09238e-161
ENSG00000134186	1.11639	2.6075e-113
ENSG00000134215	1.08098	1.1496e-20
ENSG00000134242	4.61107	1.51163e-30
ENSG00000134256	2.81124	9.95661e-65
ENSG00000134259	1.56332	8.89881e-07
ENSG00000134265	1.03171	1.97782e-85
ENSG00000134352	1.1549	1.04954e-210
ENSG00000134363	1.82044	1.35671e-14
ENSG00000134440	1.07257	8.42628e-113
ENSG00000134470	1.05044	0.00394927
ENSG00000134508	1.25016	1.80977e-19
ENSG00000134538	1.64089	2.47416e-08
ENSG00000134539	3.36029	1.81554e-13
ENSG00000134548	3.20798	1.48241e-42
ENSG00000134551	2.83357	4.63581e-05
ENSG00000134748	1.0846	2.10481e-127
ENSG00000134780	1.44585	3.77055e-13
ENSG00000134827	1.79632	4.37543e-16
ENSG00000134982	1.26725	5.45452e-158
ENSG00000135002	1.01521	8.26966e-70
ENSG00000135063	1.21562	0.000394182
ENSG00000135077	4.73729	2.49411e-18
ENSG00000135083	1.37958	2.28886e-98
ENSG00000135111	1.79862	8.67358e-238
ENSG00000135116	1.82216	0.000100478
ENSG00000135218	2.46793	1.10109e-05
ENSG00000135318	2.30223	1.83792e-294
ENSG00000135333	2.12399	5.39512e-31
ENSG00000135334	1.71179	6.00669e-246
ENSG00000135363	2.53498	7.93214e-21
ENSG00000135407	1.13182	0.00101973
ENSG00000135443	1.65864	0.0165052
ENSG00000135477	1.13815	7.73673e-10
ENSG00000135521	1.27131	1.21592e-96
ENSG00000135540	1.62611	7.85999e-160
ENSG00000135549	2.74377	4.33378e-174
ENSG00000135604	1.25537	0.00531681
ENSG00000135605	1.65908	0.00459351
ENSG00000135655	1.04163	3.29723e-85
ENSG00000135744	3.52148	3.46249e-21
ENSG00000135829	1.40061	1.97041e-300
ENSG00000135870	1.3964	3.35153e-93
ENSG00000135900	1.34694	6.01501e-106
ENSG00000135905	1.46658	2.26127e-127
ENSG00000135919	1.12212	1.45415e-134
ENSG00000135932	1.61463	1.81451e-174
ENSG00000135999	1.50421	7.75864e-131
ENSG00000136108	1.03042	7.72331e-113
ENSG00000136111	1.13831	7.87552e-44
ENSG00000136114	2.35262	7.67628e-52
ENSG00000136155	4.38359	3.16605e-15
ENSG00000136231	1.01367	1.30948e-94
ENSG00000136235	2.39401	0
ENSG00000136238	1.2406	2.57746e-255
ENSG00000136267	1.24341	0.0107471
ENSG00000136273	1.57223	4.86566e-100
ENSG00000136383	1.50196	3.60149e-24
ENSG00000136504	1.21211	8.47757e-85
ENSG00000136541	1.35878	0.0214999
ENSG00000136560	1.04609	2.84314e-70
ENSG00000136630	1.58661	2.02537e-07
ENSG00000136634	2.46929	0.000366719
ENSG00000136653	1.43044	3.00445e-28
ENSG00000136682	1.04648	7.80578e-54
ENSG00000136738	1.54333	4.41915e-95
ENSG00000136754	1.00564	1.18141e-66
ENSG00000136758	1.21443	8.44166e-170
ENSG00000136826	2.61578	2.73398e-125
ENSG00000136866	1.07119	5.80776e-22
ENSG00000136875	1.2146	1.05566e-119
ENSG00000136881	2.63193	6.92268e-06
ENSG00000136891	1.20582	4.64519e-64
ENSG00000136997	1.47476	3.01674e-103
ENSG00000136999	1.19265	2.90903e-11
ENSG00000137033	1.80733	0.0132613
ENSG00000137075	1.40125	8.49499e-162
ENSG00000137090	3.13122	3.79886e-46
ENSG00000137193	1.46365	3.2566e-75
ENSG00000137270	4.45276	9.42066e-22
ENSG00000137337	1.00388	2.81384e-86
ENSG00000137338	1.08897	6.444e-31
ENSG00000137463	3.7942	1.33919e-12
ENSG00000137496	1.43619	2.00857e-16
ENSG00000137501	1.30515	8.07814e-111
ENSG00000137502	1.55678	3.444e-92
ENSG00000137558	1.49551	3.64465e-47
ENSG00000137563	1.58488	0
ENSG00000137573	1.60792	3.1283e-17
ENSG00000137575	1.41551	7.26729e-273
ENSG00000137673	1.36018	0.000556773
ENSG00000137745	3.0457	1.86774e-15
ENSG00000137752	2.07127	8.39306e-33
ENSG00000137801	1.80662	0
ENSG00000137806	1.27959	6.69925e-75
ENSG00000137814	1.76044	0
ENSG00000137869	1.74116	7.41627e-10
ENSG00000137875	2.78098	1.28344e-06
ENSG00000137876	1.53413	1.60103e-245
ENSG00000137936	1.31044	7.48849e-134
ENSG00000137947	1.25233	4.35036e-95
ENSG00000137955	1.71039	6.84431e-279
ENSG00000137960	3.45718	4.19306e-21
ENSG00000137962	1.07983	1.8863e-99
ENSG00000137975	1.58031	0.0310512
ENSG00000137976	3.84074	4.39073e-11
ENSG00000138041	1.24611	1.67941e-192
ENSG00000138050	1.64388	7.95923e-97
ENSG00000138081	1.00773	1.35539e-75
ENSG00000138134	1.18299	1.28003e-25
ENSG00000138135	1.3717	0.0175356
ENSG00000138166	1.7447	1.03493e-72
ENSG00000138172	1.20478	0.00161522
ENSG00000138207	1.74802	0.0155119
ENSG00000138246	1.04027	5.76541e-97
ENSG00000138271	1.73056	0.0170671
ENSG00000138347	2.4697	0.000222328
ENSG00000138356	1.87408	3.27475e-10
ENSG00000138379	1.25651	0.0169154
ENSG00000138385	1.37776	5.85393e-193
ENSG00000138395	1.47106	0.0288609
ENSG00000138435	2.97324	1.0238e-21
ENSG00000138594	1.48273	2.75309e-272
ENSG00000138623	2.02302	3.42199e-129
ENSG00000138639	1.53065	3.36144e-17
ENSG00000138640	1.37572	1.03735e-66
ENSG00000138660	1.03214	6.10349e-55
ENSG00000138675	1.65201	1.37717e-65
ENSG00000138678	1.41965	2.79879e-83
ENSG00000138735	2.18028	1.01236e-252
ENSG00000138756	1.17675	9.46227e-80
ENSG00000138769	2.6924	1.76808e-05
ENSG00000138771	1.10988	1.62848e-123
ENSG00000138802	1.46358	9.04648e-181
ENSG00000138821	1.36946	4.28443e-125
ENSG00000138944	1.74523	2.55207e-39
ENSG00000139055	1.655	0.0224323
ENSG00000139116	1.05661	2.11437e-69
ENSG00000139131	1.49046	1.2277e-92
ENSG00000139132	1.02441	3.66921e-18
ENSG00000139146	1.10066	5.5004e-113
ENSG00000139163	1.01316	1.65146e-75
ENSG00000139180	1.07773	1.77063e-14
ENSG00000139209	2.01824	0.00527653
ENSG00000139287	1.85844	0.0104046
ENSG00000139318	1.35994	6.68603e-129
ENSG00000139351	2.96749	1.09402e-09
ENSG00000139496	1.23716	4.89138e-188
ENSG00000139547	2.39444	1.23835e-06
ENSG00000139644	1.30464	2.43733e-248
ENSG00000139697	1.65515	0
ENSG00000139793	1.19312	2.63379e-129
ENSG00000139800	1.29842	8.71666e-08
ENSG00000139946	1.03927	1.10298e-75
ENSG00000139970	1.53216	3.29932e-122
ENSG00000139973	2.6425	5.99275e-28
ENSG00000139977	1.16388	3.69888e-84
ENSG00000140015	1.29579	1.07597e-11
ENSG00000140044	1.45827	2.07902e-23
ENSG00000140157	1.06551	9.82082e-127
ENSG00000140280	1.17268	4.10607e-28
ENSG00000140285	1.37661	0.00458622
ENSG00000140297	2.1878	0.00112996
ENSG00000140299	1.80742	0
ENSG00000140320	1.5368	3.70362e-107
ENSG00000140332	1.40423	5.50916e-127
ENSG00000140455	1.33616	2.09932e-114
ENSG00000140471	1.57405	1.12085e-110
ENSG00000140526	1.35839	1.00328e-255
ENSG00000140577	1.06088	9.80765e-66
ENSG00000140691	1.15953	6.91017e-20
ENSG00000140743	1.32825	6.74785e-97
ENSG00000140795	1.40528	0.0392693
ENSG00000140830	1.14966	5.70376e-59
ENSG00000140836	1.40577	1.17174e-132
ENSG00000140932	3.01945	6.20594e-13
ENSG00000140941	1.6558	0
ENSG00000140945	1.48278	7.60811e-80
ENSG00000141068	1.24937	3.41298e-47
ENSG00000141198	1.05146	6.21354e-83
ENSG00000141338	1.35098	0.0256993
ENSG00000141384	1.19418	1.02319e-09
ENSG00000141425	1.43405	1.38941e-193
ENSG00000141448	1.93904	8.95553e-78
ENSG00000141452	1.03088	1.04029e-25
ENSG00000141510	1.49576	3.02544e-228
ENSG00000141570	1.22583	4.05482e-38
ENSG00000141580	1.15822	1.80245e-166
ENSG00000141582	1.43458	3.21632e-121
ENSG00000141644	1.1655	4.43387e-67
ENSG00000141664	1.63963	2.82121e-53
ENSG00000141682	2.40369	0
ENSG00000141753	3.054	2.62992e-138
ENSG00000141867	1.18207	5.60883e-76
ENSG00000141956	1.23788	8.84339e-47
ENSG00000142089	1.16048	4.31172e-70
ENSG00000142224	1.87338	0.0097792
ENSG00000142396	1.14736	1.18681e-43
ENSG00000142528	2.49583	1.61196e-252
ENSG00000142544	1.31399	8.67083e-09
ENSG00000142556	1.24463	4.04746e-60
ENSG00000142599	1.10958	5.10579e-109
ENSG00000142627	1.39325	1.03071e-188
ENSG00000142867	1.77577	3.15172e-267
ENSG00000143032	2.68844	0.000129346
ENSG00000143067	2.34513	0
ENSG00000143107	5.7505	2.74815e-30
ENSG00000143110	1.76325	2.78403e-09
ENSG00000143178	2.40914	9.96709e-67
ENSG00000143184	3.87713	2.76838e-15
ENSG00000143190	1.09761	2.01111e-54
ENSG00000143195	1.51925	2.14432e-162
ENSG00000143199	2.02943	1.64728e-05
ENSG00000143217	4.5509	7.87709e-28
ENSG00000143248	2.13267	1.46159e-58
ENSG00000143256	1.00544	2.81342e-66
ENSG00000143321	1.25274	3.96366e-201
ENSG00000143322	2.21594	0
ENSG00000143367	1.27561	1.71222e-85
ENSG00000143368	1.10343	2.02614e-112
ENSG00000143450	1.57304	1.77847e-05
ENSG00000143479	1.61819	2.35979e-65
ENSG00000143507	1.74343	1.10191e-81
ENSG00000143514	1.3059	2.91559e-149
ENSG00000143702	1.11797	2.56428e-140
ENSG00000143751	1.33224	1.43371e-120
ENSG00000143756	1.42044	4.32437e-195
ENSG00000143772	1.75782	1.5377e-227
ENSG00000143889	1.07249	1.42413e-90
ENSG00000144034	1.09738	1.13681e-66
ENSG00000144118	1.13477	4.91203e-99
ENSG00000144158	1.12993	3.45941e-34
ENSG00000144214	2.44412	2.12285e-23
ENSG00000144233	1.26423	1.59702e-109
ENSG00000144285	1.5697	0.00368493
ENSG00000144290	2.71985	2.03484e-13
ENSG00000144410	2.60625	1.27716e-05
ENSG00000144583	2.71928	2.26989e-08
ENSG00000144597	1.58642	7.16839e-172
ENSG00000144655	1.69223	1.7871e-72
ENSG00000144671	2.78851	8.84146e-13
ENSG00000144674	1.21477	5.25892e-153
ENSG00000144736	1.31602	5.76723e-63
ENSG00000144802	2.60261	3.57646e-278
ENSG00000144820	1.61726	0.0254607
ENSG00000144837	1.55829	0.0352229
ENSG00000144847	1.07052	0.00554486
ENSG00000144891	1.96453	6.91016e-08
ENSG00000144893	1.28316	2.06522e-73
ENSG00000144959	1.36444	2.27225e-122
ENSG00000145107	1.5784	6.82282e-06
ENSG00000145220	1.51505	4.69848e-77
ENSG00000145244	1.08815	0.0295849
ENSG00000145248	2.10406	0.00179154
ENSG00000145283	2.07953	0.0029184
ENSG00000145390	2.25489	0
ENSG00000145416	1.52284	2.29851e-39
ENSG00000145451	1.96749	0.00550673
ENSG00000145632	1.09594	4.27092e-103
ENSG00000145685	1.34352	1.78548e-175
ENSG00000145734	1.37199	1.15135e-145
ENSG00000145781	1.46428	4.849e-125
ENSG00000145782	1.23782	2.11558e-143
ENSG00000145808	1.67634	6.73322e-06
ENSG00000145819	1.01472	8.70074e-60
ENSG00000145833	1.71656	2.00372e-261
ENSG00000146006	1.19664	1.03473e-07
ENSG00000146013	2.89903	2.27773e-06
ENSG00000146083	1.62615	2.39676e-121
ENSG00000146147	2.61966	0.000128165
ENSG00000146242	1.09284	4.37126e-107
ENSG00000146453	1.65337	0.0232275
ENSG00000146469	2.80919	2.90794e-05
ENSG00000146587	1.30974	8.78622e-209
ENSG00000146707	1.14473	1.34739e-17
ENSG00000146757	1.84312	9.8073e-185
ENSG00000146842	1.11369	2.35289e-103
ENSG00000146950	1.38495	3.80495e-48
ENSG00000147174	2.5192	6.49999e-72
ENSG00000147256	2.1537	4.48106e-23
ENSG00000147402	1.36679	1.25921e-16
ENSG00000147416	1.76867	0
ENSG00000147421	1.20122	4.46041e-35
ENSG00000147437	1.01911	1.29136e-09
ENSG00000147465	1.48883	0.0355452
ENSG00000147485	1.43112	0.0455128
ENSG00000147606	3.21667	6.85712e-69
ENSG00000147647	1.83381	0.00553995
ENSG00000147655	1.82234	0.00704015
ENSG00000147687	1.12013	2.39224e-47
ENSG00000147697	2.85489	4.04791e-05
ENSG00000147853	1.40298	4.65716e-220
ENSG00000147854	1.78601	0
ENSG00000147873	2.54115	0.000129077
ENSG00000147996	1.77042	6.27974e-124
ENSG00000148090	2.00251	1.15893e-119
ENSG00000148123	1.63279	0.00159589
ENSG00000148154	1.47467	9.64391e-158
ENSG00000148175	2.39138	0
ENSG00000148331	1.62137	3.30883e-112
ENSG00000148339	1.04967	1.51056e-61
ENSG00000148483	1.84103	0.0114263
ENSG00000148737	1.0521	2.151e-90
ENSG00000148841	1.54857	5.95422e-129
ENSG00000149124	1.42162	0.0484841
ENSG00000149187	1.06968	5.59991e-167
ENSG00000149201	3.36286	9.64185e-18
ENSG00000149289	1.71576	4.78156e-164
ENSG00000149564	1.52773	3.6471e-06
ENSG00000149596	1.41104	1.13404e-25
ENSG00000149798	1.25371	1.4971e-14
ENSG00000149948	1.63661	6.83817e-175
ENSG00000149968	6.02754	6.68855e-28
ENSG00000149970	1.27726	6.23989e-86
ENSG00000150048	1.53966	0.0329986
ENSG00000150394	1.19142	0.0381981
ENSG00000150457	1.85217	1.40259e-175
ENSG00000150459	1.35179	3.44525e-188
ENSG00000150556	1.04457	0.0071846
ENSG00000150628	2.02902	0.00209535
ENSG00000150630	1.73586	3.95035e-46
ENSG00000150712	1.00725	4.40541e-66
ENSG00000150722	1.60591	0.0175775
ENSG00000150753	1.196	9.85192e-156
ENSG00000150867	1.38562	1.50406e-129
ENSG00000150938	1.20467	1.28642e-208
ENSG00000151005	2.24936	0.00173351
ENSG00000151014	1.39999	6.05618e-33
ENSG00000151136	1.49542	3.06445e-14
ENSG00000151150	1.16506	3.07247e-79
ENSG00000151151	1.37733	2.15282e-82
ENSG00000151292	1.18567	1.12623e-105
ENSG00000151304	1.15524	3.58647e-44
ENSG00000151332	1.36038	1.09866e-102
ENSG00000151360	2.5446	3.40429e-05
ENSG00000151364	1.23464	0.0334854
ENSG00000151414	2.30644	0
ENSG00000151422	1.05325	7.72023e-70
ENSG00000151458	1.2007	3.21826e-121
ENSG00000151490	1.36403	8.07694e-20
ENSG00000151491	1.68039	0
ENSG00000151553	1.90892	3.80422e-258
ENSG00000151617	1.3437	1.66525e-05
ENSG00000151702	1.21549	4.72552e-37
ENSG00000151748	1.23555	6.25849e-103
ENSG00000151778	1.19032	2.74963e-07
ENSG00000151790	1.50866	1.83232e-15
ENSG00000151893	1.00752	1.87084e-143
ENSG00000151962	1.48318	0.0095342
ENSG00000152102	1.08269	2.89146e-165
ENSG00000152192	2.41168	0.000719525
ENSG00000152193	1.4429	3.29358e-95
ENSG00000152208	1.65596	0.000114101
ENSG00000152242	1.13237	2.33067e-66
ENSG00000152359	1.06744	6.30303e-40
ENSG00000152402	1.81812	8.15982e-33
ENSG00000152409	1.14086	1.1434e-55
ENSG00000152439	1.05877	3.41166e-21
ENSG00000152503	1.20872	5.26117e-38
ENSG00000152518	1.56629	2.55696e-199
ENSG00000152520	1.37603	4.69548e-110
ENSG00000152583	1.99988	0.00544972
ENSG00000152591	1.99563	0.00459351
ENSG00000152592	4.2562	6.57918e-13
ENSG00000152670	1.16265	0.000140435
ENSG00000152684	1.11796	3.50717e-66
ENSG00000152705	1.46624	0.0347744
ENSG00000152766	2.37649	0.000879876
ENSG00000152784	2.12794	4.47296e-31
ENSG00000152785	4.54564	7.04937e-47
ENSG00000152804	2.07789	0.00401626
ENSG00000152894	1.33421	5.88216e-184
ENSG00000153006	1.42681	8.61229e-140
ENSG00000153015	1.28362	2.0492e-93
ENSG00000153064	2.19739	9.29285e-06
ENSG00000153162	2.04013	1.40153e-26
ENSG00000153201	1.04583	2.0565e-103
ENSG00000153207	1.01014	1.0322e-96
ENSG00000153234	2.27656	1.89631e-54
ENSG00000153283	1.41866	0.00075415
ENSG00000153292	2.21326	0.00208263
ENSG00000153443	1.15926	3.73568e-21
ENSG00000153561	1.06817	4.46014e-88
ENSG00000153879	1.07682	1.36476e-88
ENSG00000153885	2.00327	3.07813e-05
ENSG00000153904	1.3746	2.29621e-213
ENSG00000153922	1.67982	0
ENSG00000153923	3.17603	2.94467e-06
ENSG00000153930	1.73715	0.001748
ENSG00000153975	1.05945	1.33281e-45
ENSG00000153993	1.45359	0.000342323
ENSG00000154065	1.04496	6.66626e-07
ENSG00000154122	1.16365	1.3974e-59
ENSG00000154262	1.69194	0.0173092
ENSG00000154263	3.13277	6.92632e-24
ENSG00000154309	1.77181	3.23992e-129
ENSG00000154319	2.69874	1.63183e-14
ENSG00000154370	1.29689	1.58977e-75
ENSG00000154447	1.08364	1.18955e-76
ENSG00000154451	1.10208	7.04151e-120
ENSG00000154529	3.27714	4.27292e-80
ENSG00000154556	1.07139	2.75389e-58
ENSG00000154582	1.32889	1.36875e-158
ENSG00000154589	1.78371	2.02748e-83
ENSG00000154736	1.48123	0.0172346
ENSG00000154945	1.15792	1.78393e-110
ENSG00000155011	2.80556	8.27626e-34
ENSG00000155097	1.79711	1.45523e-302
ENSG00000155265	1.20365	2.95284e-07
ENSG00000155307	6.1752	1.46943e-36
ENSG00000155545	1.11428	1.20066e-87
ENSG00000155592	1.20079	1.93837e-46
ENSG00000155640	2.08879	3.00862e-126
ENSG00000155657	2.59056	1.16499e-05
ENSG00000155754	1.40496	0.0494538
ENSG00000155849	1.09218	1.34592e-07
ENSG00000155886	3.82748	5.62798e-12
ENSG00000155903	1.04624	1.25036e-39
ENSG00000155918	2.15145	1.1365e-14
ENSG00000155959	1.00625	4.32512e-99
ENSG00000155962	2.05991	4.77802e-23
ENSG00000156026	1.29938	7.44805e-103
ENSG00000156103	1.12064	3.14349e-73
ENSG00000156232	1.54262	2.3493e-107
ENSG00000156261	1.01212	5.98448e-103
ENSG00000156298	1.45073	0.00432286
ENSG00000156304	1.407	3.87042e-137
ENSG00000156427	2.48497	6.07828e-21
ENSG00000156502	1.06642	3.92421e-54
ENSG00000156639	1.26868	3.29263e-110
ENSG00000156671	1.51732	2.33862e-239
ENSG00000156675	1.11822	0.00174467
ENSG00000156697	1.56528	2.75214e-135
ENSG00000156920	2.7067	6.69924e-05
ENSG00000156983	1.17583	4.33792e-60
ENSG00000157107	1.08422	2.95541e-65
ENSG00000157110	1.31785	3.85398e-68
ENSG00000157111	1.49845	1.44959e-14
ENSG00000157181	1.10501	1.02264e-70
ENSG00000157211	1.49863	0.0390515
ENSG00000157224	1.45469	1.53431e-147
ENSG00000157450	1.08648	2.31322e-103
ENSG00000157502	1.89762	3.37081e-08
ENSG00000157514	1.54628	4.00868e-108
ENSG00000157538	1.25682	8.23166e-134
ENSG00000157540	1.82356	0
ENSG00000157557	2.18852	0
ENSG00000157741	1.09819	6.63456e-44
ENSG00000157782	1.40226	0.0395299
ENSG00000157856	1.83372	0.00830592
ENSG00000157881	1.13037	1.81679e-38
ENSG00000157933	1.00036	1.10056e-85
ENSG00000157999	1.61551	0.00115598
ENSG00000158023	2.69732	3.05362e-37
ENSG00000158050	2.82944	4.07588e-12
ENSG00000158158	1.13628	3.81927e-45
ENSG00000158161	1.32809	2.00541e-117
ENSG00000158246	1.00492	1.78419e-09
ENSG00000158258	1.01125	4.62162e-09
ENSG00000158270	1.87911	3.69562e-07
ENSG00000158290	1.00879	1.03221e-103
ENSG00000158296	1.4559	0.007815
ENSG00000158373	3.20871	1.48066e-75
ENSG00000158406	2.06873	1.14075e-09
ENSG00000158411	1.25224	1.04074e-74
ENSG00000158417	1.02064	7.45609e-104
ENSG00000158470	1.33383	5.79348e-224
ENSG00000158480	1.12352	3.65697e-29
ENSG00000158516	1.572	0.0177361
ENSG00000158869	1.47193	0.0182113
ENSG00000159140	1.51687	0
ENSG00000159197	3.85981	3.108e-23
ENSG00000159216	1.20026	1.51261e-185
ENSG00000159450	1.28779	0.0154047
ENSG00000159556	2.38732	6.57409e-86
ENSG00000159885	1.07988	2.74318e-14
ENSG00000159899	1.05965	2.54284e-25
ENSG00000159915	2.61472	4.45151e-36
ENSG00000160183	1.12926	0.00577436
ENSG00000160321	1.43955	0.00807984
ENSG00000160588	1.13821	0.000113425
ENSG00000160633	1.13573	2.61163e-132
ENSG00000160799	1.68889	1.62251e-101
ENSG00000160868	1.75111	0.0157479
ENSG00000160886	2.30791	1.53454e-16
ENSG00000160888	1.41545	3.92057e-137
ENSG00000160908	1.34018	1.76444e-46
ENSG00000160961	1.54465	2.72191e-52
ENSG00000161265	1.44932	0.000966047
ENSG00000161326	1.02489	5.76104e-46
ENSG00000161850	1.60075	0.0157827
ENSG00000161960	1.20372	2.22701e-13
ENSG00000161970	1.12876	2.81186e-43
ENSG00000162078	2.28515	0.0011565
ENSG00000162290	1.72576	1.87916e-216
ENSG00000162407	1.26053	1.17865e-41
ENSG00000162595	1.65004	5.77559e-48
ENSG00000162614	2.26953	1.14922e-262
ENSG00000162616	1.26759	1.25541e-141
ENSG00000162623	1.13598	1.79305e-85
ENSG00000162642	1.56086	9.64274e-165
ENSG00000162650	1.0318	3.81576e-14
ENSG00000162702	1.58311	7.58173e-245
ENSG00000162772	3.24676	4.01122e-222
ENSG00000162775	1.8491	6.70409e-277
ENSG00000162783	1.8292	2.13888e-185
ENSG00000162851	1.78601	1.39346e-109
ENSG00000162928	1.01213	2.43471e-67
ENSG00000162981	2.02913	2.52458e-147
ENSG00000162989	1.65154	0.00211389
ENSG00000163071	2.29946	5.22009e-14
ENSG00000163092	1.96203	2.35976e-09
ENSG00000163110	1.00717	2.19734e-100
ENSG00000163156	1.68656	3.36757e-122
ENSG00000163191	1.16908	4.32938e-167
ENSG00000163219	2.33834	1.58565e-27
ENSG00000163254	1.52158	0.040129
ENSG00000163291	2.34846	0
ENSG00000163297	1.96176	3.98585e-283
ENSG00000163349	1.51792	0
ENSG00000163395	1.62744	0.0263401
ENSG00000163430	1.96839	0
ENSG00000163472	1.08367	1.40659e-10
ENSG00000163491	1.07477	1.37608e-11
ENSG00000163508	1.42994	0.00017493
ENSG00000163510	1.93025	5.10684e-223
ENSG00000163513	1.67989	7.14557e-257
ENSG00000163535	1.0713	1.78171e-87
ENSG00000163536	1.91343	1.78836e-108
ENSG00000163545	1.65151	3.97695e-102
ENSG00000163565	1.77865	0
ENSG00000163602	2.21795	0
ENSG00000163606	7.18763	4.10188e-64
ENSG00000163618	1.845	3.35623e-25
ENSG00000163625	1.18354	2.79972e-27
ENSG00000163659	1.40807	1.6288e-187
ENSG00000163661	1.0698	4.84148e-11
ENSG00000163682	1.72317	2.07601e-146
ENSG00000163694	1.09956	2.54504e-38
ENSG00000163734	1.55575	5.45136e-05
ENSG00000163738	2.11335	8.18625e-157
ENSG00000163743	1.307	1.13538e-88
ENSG00000163746	2.83652	7.53174e-07
ENSG00000163762	3.19632	1.28707e-220
ENSG00000163788	1.43068	1.13093e-90
ENSG00000163811	1.43414	3.88164e-154
ENSG00000163815	1.57445	0.0194003
ENSG00000163817	1.94805	0.00576663
ENSG00000163818	1.45472	2.4059e-98
ENSG00000163848	1.04768	2.98056e-93
ENSG00000163877	1.72853	1.36755e-189
ENSG00000163898	1.04616	3.63611e-09
ENSG00000163961	1.10786	3.90533e-87
ENSG00000164023	1.01354	2.6018e-45
ENSG00000164038	1.0717	8.15172e-24
ENSG00000164056	1.42954	1.86565e-79
ENSG00000164080	1.08099	1.95643e-53
ENSG00000164093	1.29917	1.62741e-45
ENSG00000164106	1.1671	6.61435e-15
ENSG00000164122	1.73056	0.0170671
ENSG00000164136	1.14146	1.69871e-13
ENSG00000164151	1.31203	2.69731e-183
ENSG00000164161	1.07485	0.000677862
ENSG00000164171	1.53656	2.44434e-259
ENSG00000164185	3.60866	6.30686e-17
ENSG00000164190	1.38974	4.23701e-174
ENSG00000164220	1.115	1.25605e-06
ENSG00000164236	1.89736	2.36948e-07
ENSG00000164265	1.00732	0.00226978
ENSG00000164284	1.11507	4.16135e-70
ENSG00000164305	1.24397	1.36312e-141
ENSG00000164309	6.02543	0
ENSG00000164327	1.32518	9.72316e-126
ENSG00000164379	1.87445	1.66593e-08
ENSG00000164400	4.12907	3.77586e-13
ENSG00000164440	2.73238	1.9907e-25
ENSG00000164442	2.48896	0
ENSG00000164463	1.75712	2.63413e-129
ENSG00000164484	1.00694	5.08538e-14
ENSG00000164512	3.19055	7.55186e-08
ENSG00000164520	3.87619	3.42165e-15
ENSG00000164556	1.92824	0.00566711
ENSG00000164588	1.46764	0.0415233
ENSG00000164604	1.26115	9.34262e-09
ENSG00000164609	1.32446	5.61137e-172
ENSG00000164631	1.07095	1.65461e-129
ENSG00000164674	1.08656	6.55932e-05
ENSG00000164675	2.03498	4.95028e-05
ENSG00000164690	2.07206	0.00412735
ENSG00000164715	1.06768	1.78859e-82
ENSG00000164741	1.55822	1.48073e-67
ENSG00000164764	1.29644	0.0449438
ENSG00000164776	2.51427	2.31751e-33
ENSG00000164879	1.06262	0.00141856
ENSG00000164902	1.3219	8.13944e-161
ENSG00000164916	1.14946	9.34332e-123
ENSG00000164932	1.40059	8.87182e-18
ENSG00000164934	1.27947	6.94262e-126
ENSG00000164949	1.15338	2.2802e-73
ENSG00000165006	1.12149	3.26608e-130
ENSG00000165030	2.32784	1.57734e-221
ENSG00000165105	2.57804	1.47347e-26
ENSG00000165118	4.94616	1.05675e-18
ENSG00000165168	1.59918	2.57105e-06
ENSG00000165181	3.91789	1.31501e-11
ENSG00000165186	1.73254	7.22074e-10
ENSG00000165194	1.36431	0.00157932
ENSG00000165197	2.36631	2.26977e-14
ENSG00000165259	2.59478	3.31551e-172
ENSG00000165312	1.90584	3.27726e-30
ENSG00000165322	1.0027	6.19987e-70
ENSG00000165443	1.22788	4.11012e-05
ENSG00000165490	1.38607	5.15237e-81
ENSG00000165630	1.31771	3.06131e-17
ENSG00000165637	1.02362	1.20668e-94
ENSG00000165650	1.16181	1.05677e-112
ENSG00000165655	1.02136	6.90474e-49
ENSG00000165678	1.16782	9.74548e-164
ENSG00000165684	1.11492	2.26078e-32
ENSG00000165699	1.05027	1.63711e-87
ENSG00000165732	1.57983	1.2623e-233
ENSG00000165807	1.97861	0.000123634
ENSG00000165863	1.66574	0.0136939
ENSG00000165891	1.29158	2.21704e-138
ENSG00000165899	1.58076	9.37295e-13
ENSG00000165997	1.09084	8.15612e-73
ENSG00000166012	1.60504	2.78672e-222
ENSG00000166016	1.43314	2.00705e-82
ENSG00000166128	1.76905	4.06984e-281
ENSG00000166166	1.2995	1.84186e-32
ENSG00000166173	1.26217	1.88566e-136
ENSG00000166200	1.13066	2.21583e-165
ENSG00000166225	1.23807	1.27507e-108
ENSG00000166261	1.39453	1.15564e-51
ENSG00000166263	1.05682	1.30104e-26
ENSG00000166268	3.28741	6.52128e-11
ENSG00000166289	1.01794	4.40328e-16
ENSG00000166292	1.37263	1.31133e-07
ENSG00000166359	2.19742	0.00195335
ENSG00000166396	4.7709	1.90968e-27
ENSG00000166401	1.97566	2.72245e-102
ENSG00000166439	1.63833	1.45723e-175
ENSG00000166446	1.45409	0.00467976
ENSG00000166477	1.23758	8.62345e-100
ENSG00000166478	1.38718	6.50182e-88
ENSG00000166562	1.04679	6.22333e-22
ENSG00000166670	4.1872	2.50023e-22
ENSG00000166741	2.74194	1.66016e-164
ENSG00000166780	1.00132	7.12761e-29
ENSG00000166825	2.77264	5.82837e-08
ENSG00000166889	1.53183	2.37031e-213
ENSG00000166922	3.46662	3.32464e-148
ENSG00000166949	1.80252	0
ENSG00000167173	1.8143	5.03349e-117
ENSG00000167394	1.19912	9.05908e-29
ENSG00000167447	1.1506	1.67223e-54
ENSG00000167470	1.88363	3.25171e-237
ENSG00000167476	1.46677	0.0137971
ENSG00000167522	1.15234	2.84042e-195
ENSG00000167554	1.09398	2.83267e-16
ENSG00000167562	1.49115	9.48525e-62
ENSG00000167780	1.7704	0.000918027
ENSG00000167992	1.20628	0.000355345
ENSG00000168003	3.13549	0
ENSG00000168126	1.50303	0.0428381
ENSG00000168256	1.1532	8.71588e-107
ENSG00000168274	2.05366	0.000156317
ENSG00000168288	1.16993	1.34354e-158
ENSG00000168301	1.03866	1.75764e-30
ENSG00000168314	2.77326	4.0448e-05
ENSG00000168439	1.00157	5.12724e-132
ENSG00000168454	4.27811	7.03832e-63
ENSG00000168461	1.06358	2.65553e-168
ENSG00000168491	1.37285	0.000305972
ENSG00000168564	1.89179	2.25653e-138
ENSG00000168621	2.44096	5.14859e-05
ENSG00000168734	1.13269	1.84591e-43
ENSG00000168779	1.09912	9.85881e-38
ENSG00000168807	1.55026	4.50779e-143
ENSG00000168826	1.6051	8.27097e-27
ENSG00000168874	2.33412	9.46725e-16
ENSG00000168883	1.12716	7.19256e-105
ENSG00000168961	1.95824	8.14074e-08
ENSG00000169016	1.46735	1.73745e-112
ENSG00000169059	1.3196	0.0283622
ENSG00000169067	1.30844	0.00146572
ENSG00000169155	1.16105	3.2957e-74
ENSG00000169213	1.50316	1.3796e-129
ENSG00000169217	1.21977	2.89447e-120
ENSG00000169249	1.38036	4.94966e-76
ENSG00000169252	2.72778	5.72603e-17
ENSG00000169297	1.33684	0.000289235
ENSG00000169306	1.3718	3.3149e-07
ENSG00000169330	1.06549	1.17604e-51
ENSG00000169402	1.37971	0.0306795
ENSG00000169429	3.8716	8.97251e-110
ENSG00000169432	2.57712	5.84325e-92
ENSG00000169439	1.52188	2.7452e-238
ENSG00000169507	1.17084	0.0158323
ENSG00000169607	1.01864	2.65945e-77
ENSG00000169635	1.27708	5.92748e-26
ENSG00000169682	2.08316	3.3086e-09
ENSG00000169744	1.71337	1.55119e-06
ENSG00000169826	1.90537	0
ENSG00000169851	1.51686	4.23761e-52
ENSG00000169857	1.14096	1.63206e-38
ENSG00000169905	1.27301	3.46504e-156
ENSG00000169908	1.77337	1.02531e-237
ENSG00000169914	1.9254	7.57736e-305
ENSG00000169933	1.91192	5.22514e-26
ENSG00000169946	1.04781	3.8044e-05
ENSG00000169981	1.97586	5.78384e-118
ENSG00000170044	3.05206	8.5914e-15
ENSG00000170100	1.53337	1.56801e-45
ENSG00000170122	1.69069	5.96941e-09
ENSG00000170162	2.96889	3.76728e-55
ENSG00000170185	1.05796	5.59273e-63
ENSG00000170323	4.94056	6.13637e-90
ENSG00000170365	1.14974	9.6822e-63
ENSG00000170379	1.10595	1.9333e-06
ENSG00000170385	1.84133	1.73305e-211
ENSG00000170412	1.48486	1.12467e-21
ENSG00000170442	1.31477	1.40362e-22
ENSG00000170458	4.04894	2.00598e-43
ENSG00000170509	2.52684	2.71668e-06
ENSG00000170545	1.07412	4.61154e-41
ENSG00000170606	1.11895	4.3034e-125
ENSG00000170631	1.41746	2.0555e-36
ENSG00000170681	2.37043	2.23794e-61
ENSG00000170745	1.88101	0.00210181
ENSG00000170775	1.0258	1.79699e-05
ENSG00000170802	1.65173	8.30354e-118
ENSG00000170860	1.25444	1.3843e-131
ENSG00000170965	2.28286	6.53262e-06
ENSG00000170989	1.75539	2.14868e-70
ENSG00000171004	2.00951	5.45003e-303
ENSG00000171033	1.87217	6.24706e-247
ENSG00000171051	1.4316	0.012456
ENSG00000171056	2.12715	2.01824e-05
ENSG00000171121	1.42105	1.56008e-17
ENSG00000171132	1.26755	1.34126e-44
ENSG00000171202	1.31059	8.32496e-49
ENSG00000171291	1.24515	2.33503e-19
ENSG00000171295	1.04824	1.59562e-25
ENSG00000171303	1.28038	0.0178678
ENSG00000171316	1.58148	5.40378e-123
ENSG00000171346	1.65012	9.36096e-67
ENSG00000171405	1.50729	0.0326235
ENSG00000171408	3.12961	1.64561e-14
ENSG00000171425	1.02631	7.77211e-19
ENSG00000171453	1.1761	4.52364e-47
ENSG00000171471	1.60982	5.13042e-41
ENSG00000171488	1.33147	7.82638e-105
ENSG00000171490	1.72955	0
ENSG00000171502	1.22716	5.12724e-11
ENSG00000171517	3.25476	5.10356e-07
ENSG00000171522	2.2491	5.74223e-51
ENSG00000171552	1.69226	8.33026e-230
ENSG00000171557	2.95198	8.68465e-06
ENSG00000171566	1.11291	3.67034e-124
ENSG00000171621	1.28794	1.2305e-33
ENSG00000171681	1.07448	2.85423e-87
ENSG00000171724	1.16759	8.88629e-130
ENSG00000171763	1.26747	1.58786e-63
ENSG00000171786	2.70187	8.8012e-17
ENSG00000171860	1.68577	1.49442e-07
ENSG00000171872	3.41719	1.22922e-18
ENSG00000171873	1.59137	2.73381e-16
ENSG00000171889	1.56118	1.07431e-14
ENSG00000171984	1.70307	2.9497e-18
ENSG00000171988	1.75882	1.5006e-272
ENSG00000172059	1.13909	2.16067e-42
ENSG00000172062	1.03031	2.2356e-29
ENSG00000172183	1.32166	2.20928e-14
ENSG00000172216	1.59779	1.3041e-96
ENSG00000172243	2.3457	3.51381e-07
ENSG00000172260	1.04902	3.1055e-24
ENSG00000172273	1.52192	2.42006e-64
ENSG00000172318	2.18605	2.48631e-29
ENSG00000172339	1.40202	1.73784e-47
ENSG00000172362	1.46764	0.0415233
ENSG00000172380	1.65371	2.39066e-305
ENSG00000172399	1.66437	0.0215926
ENSG00000172403	1.08163	2.7409e-06
ENSG00000172530	1.29066	2.21996e-37
ENSG00000172568	3.91721	1.76415e-34
ENSG00000172766	1.2799	1.6771e-62
ENSG00000172771	2.67556	1.91129e-25
ENSG00000172785	1.23815	3.08642e-66
ENSG00000172789	1.32632	0.0323841
ENSG00000172809	1.11471	7.31105e-156
ENSG00000172901	3.45315	2.43291e-26
ENSG00000172940	3.02955	6.98509e-09
ENSG00000172954	1.12176	1.4377e-60
ENSG00000172974	1.05154	1.3023e-72
ENSG00000172977	1.03822	6.63524e-55
ENSG00000172985	1.59107	9.03055e-45
ENSG00000173120	1.02784	9.67704e-116
ENSG00000173237	1.67803	0.0205965
ENSG00000173261	1.93544	1.07749e-07
ENSG00000173267	1.04784	1.79103e-05
ENSG00000173276	1.50037	3.62542e-184
ENSG00000173334	2.82341	0
ENSG00000173545	1.28513	2.51295e-72
ENSG00000173575	1.63526	1.49733e-269
ENSG00000173598	1.13782	3.09913e-81
ENSG00000173611	1.06635	1.01694e-33
ENSG00000173702	2.66725	9.11104e-05
ENSG00000173744	1.1114	5.63022e-114
ENSG00000173812	1.47795	0
ENSG00000173848	1.01066	3.87696e-88
ENSG00000173926	1.11789	7.79902e-06
ENSG00000174004	1.00701	0.00640711
ENSG00000174010	1.97718	1.27522e-221
ENSG00000174028	1.34348	9.22476e-111
ENSG00000174123	4.66436	8.01593e-28
ENSG00000174136	1.14031	6.64682e-152
ENSG00000174137	2.17973	8.27262e-06
ENSG00000174145	1.39542	0.0323479
ENSG00000174173	1.02322	1.0306e-46
ENSG00000174243	1.47894	2.4219e-257
ENSG00000174343	1.93477	1.41254e-51
ENSG00000174453	1.53679	0.0330414
ENSG00000174521	1.86838	0.00870113
ENSG00000174529	1.75377	1.49547e-37
ENSG00000174564	4.20768	1.20916e-111
ENSG00000174574	1.41048	9.71889e-203
ENSG00000174640	2.41646	2.42981e-17
ENSG00000174680	2.52733	0.000144132
ENSG00000174744	1.10455	6.8939e-57
ENSG00000174775	1.12762	1.00294e-35
ENSG00000174776	2.65226	4.21172e-08
ENSG00000174792	1.46186	0.00329246
ENSG00000174827	4.09694	9.37912e-46
ENSG00000174912	1.61941	0.0037967
ENSG00000174951	1.53547	5.31888e-08
ENSG00000175073	1.40574	3.02503e-123
ENSG00000175104	1.66896	3.19632e-148
ENSG00000175105	1.21131	3.36544e-71
ENSG00000175155	1.00322	5.6513e-16
ENSG00000175197	2.13269	3.5696e-204
ENSG00000175213	1.59598	3.67397e-68
ENSG00000175376	1.10769	8.37672e-49
ENSG00000175387	1.31455	5.0575e-135
ENSG00000175390	1.00704	4.21976e-88
ENSG00000175426	1.3075	9.21225e-10
ENSG00000175471	2.05668	2.32662e-160
ENSG00000175556	1.80089	8.07261e-63
ENSG00000175592	2.80536	0
ENSG00000175606	1.81956	2.63814e-156
ENSG00000175691	1.08988	1.6076e-14
ENSG00000175746	2.00059	6.04997e-05
ENSG00000175764	1.51542	3.91499e-16
ENSG00000175809	2.20349	0.00218714
ENSG00000175899	2.09123	3.76135e-15
ENSG00000175946	4.37972	7.89618e-14
ENSG00000176040	1.75782	0.0154367
ENSG00000176046	2.26059	6.75688e-272
ENSG00000176049	1.7089	6.84279e-20
ENSG00000176076	3.10946	3.88614e-11
ENSG00000176092	1.49765	0.00901793
ENSG00000176105	1.02483	6.85671e-119
ENSG00000176170	1.08811	4.19038e-18
ENSG00000176407	1.51873	6.16787e-176
ENSG00000176435	1.89211	0.00375223
ENSG00000176438	1.3161	1.0344e-06
ENSG00000176532	1.19189	6.92757e-20
ENSG00000176593	1.10157	3.59232e-10
ENSG00000176597	1.03781	8.55398e-95
ENSG00000176641	1.435	3.38541e-11
ENSG00000176697	3.0639	0
ENSG00000176749	1.04474	5.37953e-17
ENSG00000176771	2.25944	1.24031e-13
ENSG00000176907	1.31419	5.79904e-46
ENSG00000176994	1.15293	5.31814e-67
ENSG00000177125	1.27891	5.1878e-86
ENSG00000177144	1.2683	6.40777e-11
ENSG00000177173	1.08914	3.22727e-08
ENSG00000177192	1.14632	1.32915e-38
ENSG00000177234	1.21453	0.0222978
ENSG00000177238	2.10476	0.00354026
ENSG00000177291	2.30774	0.00127381
ENSG00000177294	3.00153	8.27997e-16
ENSG00000177300	2.41557	0.000522719
ENSG00000177311	1.33323	7.41065e-177
ENSG00000177410	1.61481	5.09394e-255
ENSG00000177426	1.01212	2.68413e-99
ENSG00000177483	1.82332	1.0397e-35
ENSG00000177688	1.36978	0.0214203
ENSG00000177699	2.61105	0.000215293
ENSG00000177710	1.85431	0.0108127
ENSG00000177885	1.32478	2.60255e-205
ENSG00000178053	1.10599	2.03221e-48
ENSG00000178105	1.35265	1.94237e-88
ENSG00000178177	1.40955	4.25046e-89
ENSG00000178199	2.30308	0.000336193
ENSG00000178217	2.49106	0.000109717
ENSG00000178381	1.90836	8.88993e-121
ENSG00000178386	1.00958	6.96564e-06
ENSG00000178404	1.98467	1.7141e-06
ENSG00000178502	1.5623	6.13479e-44
ENSG00000178538	2.30126	2.30714e-49
ENSG00000178662	1.0068	5.23806e-18
ENSG00000178913	1.01597	4.31053e-106
ENSG00000178965	1.48254	6.36581e-10
ENSG00000179021	1.23733	5.82217e-71
ENSG00000179023	1.6699	0.000378238
ENSG00000179041	1.17684	2.83727e-33
ENSG00000179083	1.40872	1.07779e-07
ENSG00000179119	1.41165	3.27076e-167
ENSG00000179141	5.70397	9.76861e-30
ENSG00000179300	2.42786	2.06304e-36
ENSG00000179348	1.33253	3.39637e-20
ENSG00000179361	2.41028	1.60376e-116
ENSG00000179454	1.46183	4.6616e-100
ENSG00000179603	4.25869	1.23774e-21
ENSG00000179674	2.84488	4.26976e-05
ENSG00000179921	2.57975	9.96801e-05
ENSG00000179988	1.23559	1.70422e-16
ENSG00000180015	1.26101	4.89402e-20
ENSG00000180245	4.55198	3.91596e-26
ENSG00000180287	1.24567	2.81068e-10
ENSG00000180316	1.48738	0.0246346
ENSG00000180353	1.3272	0.0170634
ENSG00000180370	1.07877	6.09971e-172
ENSG00000180573	2.06652	9.4054e-55
ENSG00000180574	1.28298	5.78163e-86
ENSG00000180596	1.34472	0.00097936
ENSG00000180611	1.13534	1.28253e-45
ENSG00000180660	1.24771	9.34793e-13
ENSG00000180667	1.72093	8.85407e-189
ENSG00000180747	1.30727	6.10219e-13
ENSG00000180869	3.24922	1.72185e-07
ENSG00000180875	1.76692	0.00206582
ENSG00000180914	2.84762	1.368e-65
ENSG00000181016	3.73752	5.99533e-89
ENSG00000181026	1.45872	1.9221e-116
ENSG00000181072	3.07807	1.77244e-11
ENSG00000181260	1.8923	1.87475e-10
ENSG00000181333	1.88054	0.00200769
ENSG00000181404	1.10893	3.40695e-14
ENSG00000181418	1.29818	1.86952e-05
ENSG00000181555	1.39977	2.31745e-222
ENSG00000181619	1.0729	5.73192e-15
ENSG00000181649	1.92584	1.13877e-172
ENSG00000181690	1.23424	4.30476e-16
ENSG00000182109	2.54002	3.80077e-07
ENSG00000182117	1.22921	5.36029e-145
ENSG00000182208	1.09404	9.30577e-29
ENSG00000182247	1.31426	2.14838e-73
ENSG00000182308	3.75765	7.21847e-53
ENSG00000182324	1.33763	1.36941e-09
ENSG00000182326	1.00163	0.000164667
ENSG00000182504	1.01537	3.72347e-59
ENSG00000182574	1.38795	0.0146071
ENSG00000182585	2.83122	1.11486e-07
ENSG00000182621	1.29701	1.8774e-75
ENSG00000182795	5.02409	1.05247e-58
ENSG00000182798	2.06038	3.32794e-06
ENSG00000182903	1.14768	2.22466e-70
ENSG00000183067	1.46336	0.035293
ENSG00000183134	2.57133	3.18636e-06
ENSG00000183160	4.20927	1.37811e-12
ENSG00000183171	1.09497	2.92065e-08
ENSG00000183230	1.43891	0.00219319
ENSG00000183305	1.39574	9.30449e-06
ENSG00000183337	1.37949	1.66976e-116
ENSG00000183354	1.25492	2.53446e-83
ENSG00000183423	4.71862	1.77545e-38
ENSG00000183454	1.30885	2.10018e-05
ENSG00000183473	2.88678	3.16832e-05
ENSG00000183508	1.48925	1.96383e-64
ENSG00000183578	1.36402	6.34622e-08
ENSG00000183579	1.06896	8.85631e-53
ENSG00000183604	1.43363	2.45908e-11
ENSG00000183638	1.51519	0.0206213
ENSG00000183684	1.25562	8.72485e-121
ENSG00000183691	1.65707	1.55803e-12
ENSG00000183696	1.27637	2.35594e-130
ENSG00000183785	3.78724	2.91813e-13
ENSG00000183814	1.38312	5.39383e-76
ENSG00000184047	1.89349	1.3655e-36
ENSG00000184185	2.28411	8.2722e-08
ENSG00000184205	1.24529	6.99923e-53
ENSG00000184220	1.03075	1.40323e-50
ENSG00000184281	1.79134	6.28662e-109
ENSG00000184292	5.62124	6.05101e-26
ENSG00000184368	4.8435	1.98656e-95
ENSG00000184371	1.55433	6.01594e-121
ENSG00000184451	2.10837	1.14929e-05
ENSG00000184492	2.23205	3.85638e-06
ENSG00000184500	1.18025	4.41076e-49
ENSG00000184545	1.73878	2.52151e-61
ENSG00000184557	1.70879	3.54997e-152
ENSG00000184564	1.38338	3.45888e-23
ENSG00000184575	1.53729	0
ENSG00000184635	1.1204	8.69078e-19
ENSG00000184678	2.2336	3.25968e-26
ENSG00000184716	1.20149	0.034139
ENSG00000184719	1.10629	5.3835e-06
ENSG00000184863	1.41553	8.34762e-204
ENSG00000184995	2.48303	2.01384e-14
ENSG00000185019	1.65396	7.65717e-45
ENSG00000185020	2.30651	5.29016e-30
ENSG00000185022	1.97539	5.36331e-86
ENSG00000185046	1.13587	1.28112e-09
ENSG00000185049	1.23595	3.09305e-58
ENSG00000185052	1.45647	0.0429283
ENSG00000185070	1.20322	6.10423e-58
ENSG00000185112	2.93039	5.33084e-125
ENSG00000185201	2.86154	5.58929e-143
ENSG00000185246	1.24098	1.62337e-137
ENSG00000185262	1.80152	4.85924e-161
ENSG00000185298	1.05826	2.15164e-77
ENSG00000185433	2.65457	9.76999e-05
ENSG00000185437	1.49517	4.56844e-15
ENSG00000185477	1.18666	7.92469e-12
ENSG00000185480	1.02441	1.07641e-52
ENSG00000185483	1.11468	4.33525e-32
ENSG00000185532	1.51563	1.43835e-07
ENSG00000185596	1.18252	6.85685e-23
ENSG00000185631	1.47222	0.0381136
ENSG00000185760	2.93595	4.91014e-183
ENSG00000185774	1.86463	1.68803e-12
ENSG00000185825	1.02341	7.2292e-91
ENSG00000185838	1.26875	5.6629e-25
ENSG00000185842	4.13858	4.59772e-12
ENSG00000185862	4.57014	1.34576e-26
ENSG00000185869	1.18315	8.64847e-25
ENSG00000185883	3.04256	1.49604e-06
ENSG00000185885	1.22828	2.42359e-12
ENSG00000185896	1.01787	1.1974e-116
ENSG00000185904	1.0873	1.23721e-30
ENSG00000185946	1.97247	6.74566e-168
ENSG00000185947	2.16287	1.73679e-245
ENSG00000185950	1.744	9.56282e-129
ENSG00000186019	1.7968	1.61656e-33
ENSG00000186130	1.22075	5.19778e-85
ENSG00000186265	2.69297	8.89596e-06
ENSG00000186340	1.13201	5.36007e-141
ENSG00000186354	2.25142	1.29627e-17
ENSG00000186364	2.90775	5.66435e-49
ENSG00000186369	2.12973	0.00157067
ENSG00000186432	1.5124	2.03912e-303
ENSG00000186468	1.04218	6.08011e-212
ENSG00000186481	1.48492	0.0255389
ENSG00000186517	2.50293	4.62453e-10
ENSG00000186787	1.00334	2.05216e-11
ENSG00000186790	3.04179	9.26954e-06
ENSG00000186832	3.20973	1.04391e-12
ENSG00000186842	4.172	9.33505e-20
ENSG00000186854	1.62086	0.00115735
ENSG00000186871	1.28874	1.5791e-66
ENSG00000187049	1.26756	0.0388651
ENSG00000187051	1.20098	6.90668e-86
ENSG00000187144	1.58579	0.0302392
ENSG00000187229	1.50467	0.0370683
ENSG00000187239	1.21423	5.50338e-79
ENSG00000187516	2.11908	0.00302024
ENSG00000187522	1.27996	6.66709e-74
ENSG00000187531	1.01937	4.636e-46
ENSG00000187559	1.77272	0.0120005
ENSG00000187605	1.44918	2.05971e-137
ENSG00000187672	1.38078	0.000155852
ENSG00000187678	1.60548	1.56247e-199
ENSG00000187801	1.48542	9.71404e-25
ENSG00000187815	3.62387	2.61582e-11
ENSG00000187837	3.32226	2.56899e-226
ENSG00000187889	2.05619	0.00444177
ENSG00000187944	1.99391	0.00101158
ENSG00000187950	2.74472	1.10409e-09
ENSG00000187957	1.22949	2.46026e-83
ENSG00000187990	1.61542	0.0269316
ENSG00000188001	1.41672	4.79114e-05
ENSG00000188033	1.35043	1.91213e-10
ENSG00000188050	2.48996	0.000327899
ENSG00000188064	2.78182	6.49446e-59
ENSG00000188107	2.03099	0.000711186
ENSG00000188185	1.01748	1.58088e-12
ENSG00000188215	1.76297	4.39185e-95
ENSG00000188234	1.02996	6.67352e-13
ENSG00000188283	1.08516	1.59533e-18
ENSG00000188295	2.02538	1.00671e-102
ENSG00000188522	1.27095	7.02118e-89
ENSG00000188580	2.21552	2.86452e-07
ENSG00000188611	1.44665	0.0151723
ENSG00000188761	2.13011	5.63715e-09
ENSG00000188786	1.14566	3.37335e-96
ENSG00000188820	1.547	0.0355452
ENSG00000188916	3.28477	2.88142e-17
ENSG00000188959	4.13354	7.44944e-17
ENSG00000188994	1.68127	2.39367e-274
ENSG00000189030	1.64599	0.0254674
ENSG00000189045	1.2469	0.0207827
ENSG00000189052	2.40234	1.49577e-12
ENSG00000189184	1.21562	5.62567e-31
ENSG00000189223	1.07276	1.57473e-05
ENSG00000189350	3.74258	2.10805e-10
ENSG00000189376	1.16223	1.8587e-06
ENSG00000196115	4.54843	9.89634e-14
ENSG00000196143	4.23049	1.55309e-11
ENSG00000196155	1.03612	0.00586366
ENSG00000196220	1.038	7.5559e-21
ENSG00000196233	1.13922	9.03458e-62
ENSG00000196296	1.86595	2.67612e-19
ENSG00000196305	1.26803	9.54328e-222
ENSG00000196329	1.77686	0.0150882
ENSG00000196331	2.39968	6.15465e-09
ENSG00000196335	2.64677	2.63479e-09
ENSG00000196352	3.3014	0
ENSG00000196406	1.92281	0.00784572
ENSG00000196428	2.13103	0
ENSG00000196449	2.08817	1.11261e-274
ENSG00000196455	1.04847	2.04529e-67
ENSG00000196466	1.72619	1.28414e-20
ENSG00000196503	2.49965	0.000427868
ENSG00000196504	1.02295	8.04409e-139
ENSG00000196511	1.04783	2.37015e-06
ENSG00000196542	1.73671	1.07976e-05
ENSG00000196611	3.54178	6.60404e-17
ENSG00000196646	1.13126	3.55427e-39
ENSG00000196712	1.5646	1.14274e-27
ENSG00000196724	1.27963	8.31173e-06
ENSG00000196756	2.18916	2.86799e-209
ENSG00000196792	1.06038	5.44003e-71
ENSG00000196850	1.21103	2.46907e-100
ENSG00000196873	1.73694	2.16375e-26
ENSG00000196900	1.61799	0.0282887
ENSG00000196935	1.73177	1.86947e-129
ENSG00000196937	1.36583	3.79568e-161
ENSG00000196966	2.75886	6.89395e-25
ENSG00000197019	1.61061	1.48142e-44
ENSG00000197140	3.92769	5.61793e-179
ENSG00000197170	1.26304	2.4771e-177
ENSG00000197181	3.05479	5.30112e-09
ENSG00000197258	1.00109	1.17929e-49
ENSG00000197312	1.55427	3.60094e-158
ENSG00000197329	1.18108	3.10396e-73
ENSG00000197410	1.44964	1.11848e-27
ENSG00000197415	1.88274	1.01748e-16
ENSG00000197416	2.3492	0.00101822
ENSG00000197442	1.41187	6.39007e-64
ENSG00000197461	1.11585	6.9326e-72
ENSG00000197467	1.24059	4.35739e-51
ENSG00000197498	1.30115	1.3273e-119
ENSG00000197502	1.79914	0.0122341
ENSG00000197550	1.02681	0.000244575
ENSG00000197614	3.99846	2.99097e-13
ENSG00000197635	3.30521	2.54936e-10
ENSG00000197780	1.45615	1.00096e-178
ENSG00000197808	1.15413	1.06661e-22
ENSG00000197826	2.58168	2.07936e-07
ENSG00000197846	1.53158	0.00672057
ENSG00000197903	2.69428	1.78962e-176
ENSG00000197927	1.98806	2.44535e-39
ENSG00000197928	1.65895	1.11595e-54
ENSG00000197933	1.73164	2.11727e-45
ENSG00000197961	1.6195	7.24896e-122
ENSG00000198049	3.008	5.39816e-06
ENSG00000198074	1.31871	1.15182e-07
ENSG00000198142	2.97631	4.40862e-38
ENSG00000198185	1.54168	0.00607582
ENSG00000198216	1.34356	0.0287499
ENSG00000198355	1.69591	1.35732e-171
ENSG00000198369	1.3322	6.11559e-166
ENSG00000198374	1.3837	0.0283959
ENSG00000198406	1.03548	5.68502e-14
ENSG00000198453	1.38498	2.33127e-35
ENSG00000198455	1.34716	1.01687e-69
ENSG00000198482	1.2214	7.83051e-26
ENSG00000198488	3.27268	1.27118e-06
ENSG00000198492	1.38153	1.2822e-218
ENSG00000198517	1.16437	1.66866e-74
ENSG00000198518	2.31778	1.06542e-06
ENSG00000198535	2.11433	0.00338717
ENSG00000198538	1.23304	1.12638e-79
ENSG00000198542	1.95684	9.2924e-58
ENSG00000198563	1.54874	1.08433e-135
ENSG00000198573	3.5491	3.39231e-12
ENSG00000198574	2.81057	1.604e-07
ENSG00000198576	1.98806	1.72541e-05
ENSG00000198586	1.09934	7.54211e-98
ENSG00000198626	2.30205	8.21518e-10
ENSG00000198646	1.23761	1.98839e-135
ENSG00000198682	1.41769	1.14741e-118
ENSG00000198746	1.93955	1.7317e-130
ENSG00000198774	1.13699	2.04304e-17
ENSG00000198805	1.25399	4.27838e-85
ENSG00000198815	1.81667	0
ENSG00000198838	1.13568	2.67133e-28
ENSG00000198841	1.5618	5.92203e-68
ENSG00000198853	1.05021	5.69952e-52
ENSG00000198879	1.07772	1.79081e-25
ENSG00000198898	1.16206	2.55414e-135
ENSG00000198900	1.28274	1.31595e-176
ENSG00000198918	1.06637	5.44549e-46
ENSG00000198945	1.28561	1.69783e-94
ENSG00000198959	1.22821	1.23384e-06
ENSG00000199035	1.47516	0.042493
ENSG00000199226	1.66364	0.0223551
ENSG00000199366	1.84821	0.0111544
ENSG00000199436	1.70121	0.020552
ENSG00000199545	1.6072	0.0279822
ENSG00000199562	1.70289	0.00526542
ENSG00000199568	2.35764	3.91439e-06
ENSG00000199645	3.03711	1.47136e-12
ENSG00000199846	1.40366	0.0416538
ENSG00000200087	1.56555	8.00834e-09
ENSG00000200120	2.10089	7.8088e-07
ENSG00000200278	2.05536	0.00409523
ENSG00000200344	1.50917	0.0365434
ENSG00000200354	1.46764	0.0415233
ENSG00000200728	1.59751	0.0294145
ENSG00000200847	1.76981	0.00999302
ENSG00000200879	1.57475	0.00251848
ENSG00000200959	1.87338	0.0097792
ENSG00000201104	2.85415	2.06269e-05
ENSG00000201217	2.36399	7.09261e-11
ENSG00000201264	1.77645	0.0110977
ENSG00000201302	1.60353	0.000486575
ENSG00000201451	1.85559	0.00145952
ENSG00000201457	2.2766	3.3834e-08
ENSG00000201470	1.53668	0.0334896
ENSG00000201616	3.03994	4.62234e-07
ENSG00000201654	1.8405	0.00153321
ENSG00000201746	1.76411	0.00515352
ENSG00000201772	1.50671	0.00886422
ENSG00000201988	1.30206	0.00427242
ENSG00000202107	1.2797	0.00828572
ENSG00000202279	1.66517	0.00688837
ENSG00000202314	1.23331	0.00317411
ENSG00000202337	2.1047	1.35329e-05
ENSG00000202347	1.92853	0.00682652
ENSG00000202496	2.18185	0.00023619
ENSG00000203307	3.36883	3.3047e-08
ENSG00000203721	1.96402	0.00164188
ENSG00000203734	1.98545	0.00390773
ENSG00000203801	2.20722	0.000397918
ENSG00000203804	2.40443	2.82137e-06
ENSG00000203814	1.31173	0.0110521
ENSG00000203837	2.50429	0.000287679
ENSG00000203875	2.05747	1.85548e-202
ENSG00000203923	1.7501	0.0151593
ENSG00000203972	1.52557	0.0396354
ENSG00000204010	3.8598	2.15829e-09
ENSG00000204103	2.84517	7.5708e-07
ENSG00000204116	1.58231	8.39251e-141
ENSG00000204149	1.07784	3.04491e-27
ENSG00000204178	1.3777	1.48116e-109
ENSG00000204248	2.02167	3.39904e-12
ENSG00000204256	1.0419	3.42962e-133
ENSG00000204272	1.1277	4.35518e-55
ENSG00000204524	1.25464	4.09405e-16
ENSG00000204604	1.34418	8.85845e-80
ENSG00000204634	1.07647	7.04937e-47
ENSG00000204790	2.08191	3.04256e-63
ENSG00000204792	3.74373	8.70551e-17
ENSG00000204876	2.25129	9.48378e-05
ENSG00000204936	1.55789	0.00809345
ENSG00000205047	1.14056	3.13299e-08
ENSG00000205097	1.48603	0.0443348
ENSG00000205181	3.57186	3.38142e-28
ENSG00000205217	1.20088	0.000295767
ENSG00000205403	1.28599	2.4776e-173
ENSG00000205424	1.36321	0.0300009
ENSG00000205426	1.43845	8.07084e-202
ENSG00000205534	1.51343	8.02588e-13
ENSG00000205622	1.50009	0.0306599
ENSG00000205642	1.39613	0.0186249
[truncated: 5,119 more rows]

## Sheet: TableS8.DiffExp_Annotation
Upregulated genes upon SNRPB knockdown - Gene Ontology Annotation (Summary by REViGO)
term_ID	description	frequency	log10 p-value	uniqueness	dispensability	representative	eliminated
GO:0009887	organ morphogenesis	0.0226	-2.535	0.737	0	9887	0
GO:0009888	tissue development	0.04199	-1.9766	0.775	0.549	9887	1
GO:0030099	myeloid cell differentiation	0.00703	-1.3527	0.676	0.552	9887	1
GO:0001944	vasculature development	0.01399	-1.7004	0.753	0.864	9887	1
GO:0001568	blood vessel development	0.01345	-1.8917	0.754	0.516	9887	1
GO:0060348	bone development	0.00513	-2.52	0.771	0.533	9887	1
GO:0030323	respiratory tube development	0.00585	-2.0984	0.759	0.788	9887	1
GO:0030324	lung development	0.00575	-1.9931	0.76	0.54	9887	1
GO:0048729	tissue morphogenesis	0.01464	-1.5362	0.77	0.66	9887	1
GO:0019220	regulation of phosphate metabolic process	0.04763	-3.9469	0.514	0	19220	0
GO:0051348	negative regulation of transferase activity	0.00549	-3.644	0.685	0.846	19220	1
GO:0010468	regulation of gene expression	0.11954	-5.7986	0.496	0.551	19220	1
GO:0031326	regulation of cellular biosynthetic process	0.11466	-5.0123	0.429	0.739	19220	1
GO:0051252	regulation of RNA metabolic process	0.10497	-3.8297	0.383	0.822	19220	1
GO:0010556	regulation of macromolecule biosynthetic process	0.1116	-4.9706	0.486	0.876	19220	1
GO:0019219	regulation of nucleobase-containing compound metabolic process	0.1284	-5.067	0.415	0.681	19220	1
GO:0043549	regulation of kinase activity	0.01684	-3.9747	0.551	0.812	19220	1
GO:0051174	regulation of phosphorus metabolic process	0.04788	-3.9469	0.523	0.512	19220	1
GO:0006355	regulation of transcription, DNA-templated	0.10156	-3.7423	0.364	0.857	19220	1
GO:0006351	transcription, DNA-templated	0.10635	-1.9374	0.548	0.87	19220	1
GO:0050727	regulation of inflammatory response	0.00603	-1.6477	0.861	0.086	50727	0
GO:0016071	mRNA metabolic process	0.01098	-2.0736	0.702	0.132	16071	0
GO:0050866	negative regulation of cell activation	0.00328	-2.5265	0.595	0.201	50866	0
GO:0046637	regulation of alpha-beta T cell differentiation	0.00098	-1.4089	0.517	0.738	50866	1
GO:0051250	negative regulation of lymphocyte activation	0.00258	-1.9997	0.589	0.799	50866	1
GO:0051249	regulation of lymphocyte activation	0.00741	-1.4876	0.607	0.937	50866	1
GO:0002695	negative regulation of leukocyte activation	0.00312	-2.0945	0.585	0.972	50866	1
GO:0050863	regulation of T cell activation	0.00561	-1.9786	0.614	0.874	50866	1
GO:0050868	negative regulation of T cell activation	0.00178	-1.6974	0.599	0.936	50866	1
GO:0030334	regulation of cell migration	0.01088	-2.3946	0.717	0.233	30334	0
GO:0008284	positive regulation of cell proliferation	0.01657	-2.5134	0.584	0.246	8284	0
GO:0060548	negative regulation of cell death	0.01853	-1.9924	0.572	0.819	8284	1
GO:0043069	negative regulation of programmed cell death	0.01726	-1.9822	0.571	0.767	8284	1
GO:0043065	positive regulation of apoptotic process	0.00945	-2.1524	0.556	0.513	8284	1
GO:0043066	negative regulation of apoptotic process	0.01702	-1.5799	0.571	0.963	8284	1
GO:0043068	positive regulation of programmed cell death	0.00953	-2.108	0.555	0.978	8284	1
GO:0010942	positive regulation of cell death	0.01003	-2.1997	0.561	0.711	8284	1
GO:0008285	negative regulation of cell proliferation	0.01492	-2.2577	0.623	0.807	8284	1
GO:0007167	enzyme linked receptor protein signaling pathway	0.02356	-2.3572	0.688	0.259	7167	0
GO:0001819	positive regulation of cytokine production	0.00581	-1.5239	0.709	0.359	1819	0
GO:0008380	RNA splicing	0.00652	-1.9575	0.693	0.375	8380	0
GO:0006397	mRNA processing	0.00818	-1.701	0.687	0.823	8380	1
GO:0006396	RNA processing	0.01631	-2.0329	0.677	0.415	6396	0
GO:0032774	RNA biosynthetic process	0.10939	-1.9826	0.564	0.747	6396	1
GO:0016070	RNA metabolic process	0.12843	-4.1618	0.618	0.516	6396	1
GO:0051173	positive regulation of nitrogen compound metabolic process	0.03225	-2.8651	0.483	0.439	51173	0
GO:0010604	positive regulation of macromolecule metabolic process	0.04917	-2.7908	0.466	0.86	51173	1
GO:0009891	positive regulation of biosynthetic process	0.03388	-2.7594	0.493	0.862	51173	1
GO:0031328	positive regulation of cellular biosynthetic process	0.03341	-2.808	0.389	0.807	51173	1
GO:0031325	positive regulation of cellular metabolic process	0.05082	-2.1686	0.392	0.921	51173	1
GO:0010557	positive regulation of macromolecule biosynthetic process	0.03143	-2.3846	0.462	0.954	51173	1
GO:0051254	positive regulation of RNA metabolic process	0.02813	-1.9096	0.356	0.945	51173	1
GO:0045935	positive regulation of nucleobase-containing compound metabolic process	0.03128	-2.3721	0.385	0.824	51173	1
GO:0010628	positive regulation of gene expression	0.02987	-2.2001	0.472	0.794	51173	1
GO:0045893	positive regulation of transcription, DNA-templated	0.02722	-1.7178	0.348	0.94	51173	1
GO:0045596	negative regulation of cell differentiation	0.01429	-2.3095	0.503	0.47	45596	0
GO:0045597	positive regulation of cell differentiation	0.01436	-1.9639	0.471	0.781	45596	1
GO:0035556	intracellular signal transduction	0.06704	-3.8041	0.65	0.476	35556	0
GO:0001649	osteoblast differentiation	0.0043	-2.1158	0.73	0.479	1649	0
GO:0031214	biomineral tissue development	0.00252	-1.6959	0.776	0.494	31214	0
Downregulated genes upon SNRPB knockdown - Gene Ontology Annotation (Summary by REViGO)
term_ID	description	frequency	log10 p-value	uniqueness	dispensability	representative	eliminated
GO:0006259	DNA metabolic process	0.03159	-6.2725	0.475	0	6259	0
GO:0007127	meiosis I	0.00199	-1.318	0.742	0.043	7127	0
GO:0019752	carboxylic acid metabolic process	0.02886	-4.9957	0.374	0.143	19752	0
GO:0044106	cellular amine metabolic process	0.00343	-1.9066	0.569	0.225	44106	0
GO:0009264	deoxyribonucleotide catabolic process	0.0004	-1.4537	0.496	0.304	9264	0
GO:0006260	DNA replication	0.00926	-4.9172	0.391	0.391	6260	0
GO:0034404	nucleobase-containing small molecule biosynthetic process	0.01793	-3.51	0.25	0.457	34404	0
GO:0046394	carboxylic acid biosynthetic process	0.00803	-1.4051	0.274	1.004	34404	1
GO:0006297	nucleotide-excision repair, DNA gap filling	0.00025	-1.4849	0.504	0.516	6297	0
GO:0034654	nucleobase-containing compound biosynthetic process	0.13254	-3.51	0.382	0.573	34654	0
GO:0045017	glycerolipid biosynthetic process	0.0044	-1.925	0.418	0.613	45017	0
GO:0006753	nucleoside phosphate metabolic process	0.09316	-4.3585	0.306	0.667	6753	0
GO:0016254	preassembly of GPI anchor in ER membrane	0.00019	-1.4849	0.451	0.684	16254	0
GO:0006281	DNA repair	0.0141	-4.3507	0.394	0.748	6281	0
GO:0006520	cellular amino acid metabolic process	0.01579	-2.7541	0.337	0.877	6520	0

## Sheet: TableS9.Splicing_ResultsSummary
Number of significant* events that have higher inclusion level per sample
Event type	siSNRPB			siCtrl
	#Events	# Genes	%**	#Events	# Genes	%**
SE	462	374	0.0107	12030	4954	0.1418
MXE	1826	1063	0.0304	2022	1091	0.0312
A5SS	260	245	0.007	124	116	0.0033
A3SS	291	255	0.0073	129	124	0.0035
RI	835	630	0.018	126	116	0.0033
* |Delta-PSI| > 0.1 and FDR < 0.05
** Percentage refers to all 34,939 multi-exon genes presenting at least on read on exon-exon junctions

## Sheet: TableS10.Splicing_Annotation
Differentially spliced genes upon SNRPB knockdown - Gene Ontology Annotation (Summary by REViGO)
term_ID	description	frequency	log10 p-value	uniqueness	dispensability	representative	summarized
GO:0006396	RNA processing	0.01631	-18.0706	0.632	0.421	6396	0
GO:0008380	RNA splicing	0.00652	-6.9547	0.636	0.375	8380	0
GO:0006397	mRNA processing	0.00818	-6.6517	0.627	0.823	8380	1
GO:0034470	ncRNA processing	0.00554	-5.644	0.64	0.792	8380	1
GO:0016071	mRNA metabolic process	0.01098	-8.5591	0.669	0.4	16071	0
GO:0006259	DNA metabolic process	0.03159	-21.9747	0.642	0	6259	0
GO:0032774	RNA biosynthetic process	0.10939	-2.8412	0.544	0.747	6259	1
GO:0016070	RNA metabolic process	0.12843	-28.301	0.58	0.578	6259	1
GO:0006351	transcription, DNA-templated	0.10635	-2.5471	0.526	0.803	6259	1
GO:0006281	DNA repair	0.0141	-18.9393	0.612	0.413	6281	0
GO:0006310	DNA recombination	0.00532	-6.3556	0.677	0.705	6281	1
GO:0042770	signal transduction in response to DNA damage	0.00211	-2.8049	0.827	0.739	6281	1
GO:0006260	DNA replication	0.00926	-6.9666	0.634	0.748	6281	1
GO:0000087	mitotic M phase	0.00013	-16.041	0.919	0	87	0
GO:0000279	M phase	0.00013	-15.0255	0.894	1.067	87	1
GO:0051329	mitotic interphase	0.00013	-5.383	0.894	1.067	87	1
GO:0051325	interphase	0.00013	-5.2684	0.894	1.067	87	1
GO:0015031	protein transport	0.036	-15.2147	0.849	0	15031	0
GO:0050658	RNA transport	0.00247	-6.1158	0.854	0.582	15031	1
GO:0050657	nucleic acid transport	0.00247	-6.1158	0.855	0.954	15031	1
GO:0006605	protein targeting	0.01102	-2.4691	0.806	0.804	15031	1
GO:0051028	mRNA transport	0.00204	-4.8894	0.856	0.982	15031	1
GO:0006886	intracellular protein transport	0.02201	-9.3298	0.809	0.882	15031	1
GO:0016568	chromatin modification	0.01536	-17.1864	0.836	0.055	16568	0
GO:0000245	spliceosomal complex assembly	0.00093	-1.6104	0.628	0.894	16568	1
GO:0051352	negative regulation of ligase activity	0.0009	-2.1759	0.733	0.956	16568	1
GO:0051351	positive regulation of ligase activity	0.00109	-3.1249	0.73	0.952	16568	1
GO:0000075	cell cycle checkpoint	0.00476	-6.4306	0.848	0.691	16568	1
GO:0022618	ribonucleoprotein complex assembly	0.00317	-3.0048	0.895	0.561	16568	1
GO:0007067	mitotic nuclear division	0.00693	-14.9747	0.759	0.54	16568	1
GO:0007346	regulation of mitotic cell cycle	0.00775	-2.5041	0.761	0.812	16568	1
GO:0031570	DNA integrity checkpoint	0.00317	-3.1232	0.831	0.664	16568	1
GO:0051436	negative regulation of ubiquitin-protein ligase activity involved in mitotic cell cycle	0.00076	-2.4916	0.477	0.98	16568	1
GO:0051437	positive regulation of ubiquitin-protein ligase activity involved in mitotic cell cycle	0.00085	-3.1355	0.538	0.688	16568	1
GO:0051438	regulation of ubiquitin-protein transferase activity	0.00128	-2.0215	0.583	0.981	16568	1
GO:0051056	regulation of small GTPase mediated signal transduction	0.0162	-2.5985	0.811	0.055	51056	0
GO:0008654	phospholipid biosynthetic process	0.00452	-2.2134	0.773	0.114	8654	0
GO:0043414	macromolecule methylation	0.00645	-2.6135	0.728	0.238	43414	0
GO:0010605	negative regulation of macromolecule metabolic process	0.0367	-5.9066	0.518	0.251	10605	0
GO:0032269	negative regulation of cellular protein metabolic process	0.01093	-1.7111	0.485	0.791	10605	1
GO:0009890	negative regulation of biosynthetic process	0.02615	-2.836	0.577	0.89	10605	1
GO:0031324	negative regulation of cellular metabolic process	0.03678	-5.1811	0.549	0.936	10605	1
GO:0031327	negative regulation of cellular biosynthetic process	0.02588	-2.8418	0.529	0.966	10605	1
GO:0051246	regulation of protein metabolic process	0.04423	-3.7595	0.591	0.509	10605	1
GO:0051248	negative regulation of protein metabolic process	0.01273	-1.6046	0.52	0.806	10605	1
GO:0010558	negative regulation of macromolecule biosynthetic process	0.02484	-3.5421	0.504	0.883	10605	1
GO:0016458	gene silencing	0.00191	-1.6049	0.586	0.647	10605	1
GO:0045934	negative regulation of nucleobase-containing compound metabolic process	0.02434	-3.5513	0.514	0.881	10605	1
GO:0051053	negative regulation of DNA metabolic process	0.00171	-1.6084	0.543	0.639	10605	1
GO:0045892	negative regulation of transcription, DNA-templated	0.02182	-2.2155	0.431	0.955	10605	1
GO:0010629	negative regulation of gene expression	0.02446	-3.063	0.505	0.881	10605	1
GO:0051172	negative regulation of nitrogen compound metabolic process	0.02487	-3.4935	0.559	0.884	10605	1
GO:0006520	cellular amino acid metabolic process	0.01579	-1.4686	0.756	0.256	6520	0
GO:0044257	cellular protein catabolic process	0.01212	-21.4647	0.645	0.257	44257	0
GO:0043632	modification-dependent macromolecule catabolic process	0.01081	-21.4179	0.692	0.886	44257	1
GO:0006401	RNA catabolic process	0.00316	-2.8665	0.667	0.779	44257	1
GO:0030163	protein catabolic process	0.01538	-21.3958	0.681	0.862	44257	1
GO:0030522	intracellular receptor signaling pathway	0.00684	-1.7391	0.828	0.337	30522	0
GO:0048193	Golgi vesicle transport	0.00508	-3.9508	0.841	0.352	48193	0
GO:0016197	endosomal transport	0.00316	-1.6594	0.846	0.65	48193	1
GO:0006913	nucleocytoplasmic transport	0.00827	-3.1284	0.845	0.64	48193	1
GO:0006888	ER to Golgi vesicle-mediated transport	0.00221	-1.5028	0.846	0.754	48193	1
GO:0051169	nuclear transport	0.00833	-3.1831	0.848	0.673	48193	1
GO:0040029	regulation of gene expression, epigenetic	0.00334	-3.2125	0.671	0.363	40029	0
GO:0006413	translational initiation	0.00465	-2.7189	0.645	0.363	6413	0
GO:0006417	regulation of translation	0.00516	-1.874	0.547	0.722	6413	1
GO:0035195	gene silencing by miRNA	0.00058	-1.5585	0.611	0.745	6413	1
GO:0016310	phosphorylation	0.1016	-3.1319	0.796	0.377	16310	0
GO:0034660	ncRNA metabolic process	0.00917	-6.9318	0.674	0.391	34660	0
GO:0006508	proteolysis	0.04713	-3.4271	0.684	0.394	6508	0
GO:0006464	cellular protein modification process	0.09809	-21.0511	0.593	0.674	6508	1
GO:0044267	cellular protein metabolic process	0.12981	-40.0414	0.605	0.577	6508	1
GO:0010608	posttranscriptional regulation of gene expression	0.0084	-3.0031	0.644	0.404	10608	0
GO:0006412	translation	0.01984	-5.6498	0.604	0.426	6412	0
GO:0031023	microtubule organizing center organization	0.00253	-4.983	0.825	0.486	31023	0
GO:0070507	regulation of microtubule cytoskeleton organization	0.00265	-1.9191	0.769	0.766	31023	1
GO:0051297	centrosome organization	0.00239	-3.8601	0.825	0.759	31023	1
GO:0007051	spindle organization	0.00229	-3.6946	0.756	0.756	31023	1
GO:0032268	regulation of cellular protein metabolic process	0.03398	-2.2041	0.526	0.488	32268	0
